# Supplementary material for: Adaptation of the multiplexed CRISPR-Cas13 CARMEN RVP assay for longitudinal detection of respiratory pathogens from air samples
Source: Appl Environ Microbiol. 2026 Mar 26;92(4):e02117-25. doi: 10.1128/aem.02117-25 (PMC13101527; doi:10.1128/aem.02117-25)
Supplement: Table S1 — qRT-PCR and RVP-AIR raw data results for samples used in Fig. 2 and 3. [file aem.02117-25-s0002.xlsx]

## Sheet: Sheet1
Supplementary Table 1. qRT-PCR and RVP-AIR raw data results for samples used in Figures 2 and 3.
			qRT-PCR results									RVP_air results (qualitative)													RVP_air results (quantitative)
Cartridge ID	Date in	Date out	Flu qualitative result	Flu A qPCR result (1/0, inconclusive=blank)	Flu copies	Flu Ct	SARS CoV2 Qualitative result	SARS CoV2 quantitative value (1/0, inconclusive=blank)	SARS CoV2 copies	SARS CoV2 Ct		SARS CoV2 Orf1ab	SARS coV2 N	HCoV HKU1	HCoV NL63	HCoV-OC43	FLU A	FLU B	HMPV	HRSV	HPIV3	RNAseP	No crRNA		SARS CoV2 Orf1ab	SARS coV2 N	HCoV HKU1	HCoV NL63	HCoV-OC43	FLU A	FLU B	HMPV	HRSV	HPIV3	RNAseP	No crRNA
AE0000103DA840	2023-08-28 10:31:00	2023-09-07 10:17:00	Negative	0	0	99	Inconclusive		0	67.5		NEGATIVE	POSITIVE	NEGATIVE	NEGATIVE	NEGATIVE	NEGATIVE	NEGATIVE	NEGATIVE	NEGATIVE	NEGATIVE	POSITIVE	NEGATIVE		0	1	0	0	0	0	0	0	0	0	1	0
AE000010012F36	2023-08-28 11:20:00	2023-09-05 11:06:00	Negative	0	0	99	Inconclusive		1.194	68.2		NEGATIVE	NEGATIVE	NEGATIVE	NEGATIVE	NEGATIVE	NEGATIVE	NEGATIVE	NEGATIVE	NEGATIVE	NEGATIVE	POSITIVE	NEGATIVE		0	0	0	0	0	0	0	0	0	0	1	0
AE00001032DB3C	2023-08-28 12:05:00	2023-09-01 07:48:00	Negative	0	0	99	Negative	0	0	99		POSITIVE	NEGATIVE	NEGATIVE	NEGATIVE	NEGATIVE	NEGATIVE	NEGATIVE	NEGATIVE	NEGATIVE	NEGATIVE	POSITIVE	NEGATIVE		1	0	0	0	0	0	0	0	0	0	1	0
AE000010349730	2023-08-28 12:41:00	2023-09-05 11:24:00	Negative	0	0	99	Positive	1	10.73	35.8		NEGATIVE	NEGATIVE	NEGATIVE	NEGATIVE	NEGATIVE	NEGATIVE	NEGATIVE	NEGATIVE	NEGATIVE	NEGATIVE	POSITIVE	NEGATIVE		0	0	0	0	0	0	0	0	0	0	1	0
AE000010349A3A	2023-08-28 13:21:00	2023-09-05 12:08:00	Negative	0	0	99	Inconclusive		0	68.9		NEGATIVE	NEGATIVE	NEGATIVE	NEGATIVE	NEGATIVE	NEGATIVE	NEGATIVE	NEGATIVE	NEGATIVE	NEGATIVE	POSITIVE	NEGATIVE		0	0	0	0	0	0	0	0	0	0	1	0
AE00001034AD44	2023-08-29 14:50:00	2023-09-05 14:52:00	Negative	0	0	99	Inconclusive		0	65.9		NEGATIVE	NEGATIVE	NEGATIVE	NEGATIVE	POSITIVE	NEGATIVE	NEGATIVE	NEGATIVE	NEGATIVE	NEGATIVE	POSITIVE	NEGATIVE		0	0	0	0	1	0	0	0	0	0	1	0
AE000010360429	2023-09-05 07:06:00	2023-09-07 10:55:00	Negative	0	0	99	Negative	0	0	99		NEGATIVE	NEGATIVE	NEGATIVE	NEGATIVE	NEGATIVE	NEGATIVE	NEGATIVE	NEGATIVE	NEGATIVE	NEGATIVE	POSITIVE	NEGATIVE		0	0	0	0	0	0	0	0	0	0	1	0
AE0000100C4532	2023-09-05 11:06:00	2023-09-08 09:02:00	Negative	0	0	99	Inconclusive		4.7715	67.1		NEGATIVE	NEGATIVE	NEGATIVE	NEGATIVE	NEGATIVE	NEGATIVE	NEGATIVE	NEGATIVE	NEGATIVE	NEGATIVE	POSITIVE	NEGATIVE		0	0	0	0	0	0	0	0	0	0	1	0
AE000010340122	2023-09-05 11:25:00	2023-09-08 08:06:00	Negative	0	0	99	Positive	1	31.31	33.6		POSITIVE	POSITIVE	NEGATIVE	NEGATIVE	NEGATIVE	NEGATIVE	NEGATIVE	NEGATIVE	NEGATIVE	NEGATIVE	POSITIVE	NEGATIVE		1	1	0	0	0	0	0	0	0	0	1	0
AE00001034A12C	2023-09-05 12:08:00	2023-09-08 14:08:00	Negative	0	0	99	Inconclusive		0	68.9		NEGATIVE	NEGATIVE	NEGATIVE	POSITIVE	NEGATIVE	NEGATIVE	NEGATIVE	NEGATIVE	NEGATIVE	NEGATIVE	POSITIVE	NEGATIVE		0	0	0	1	0	0	0	0	0	0	1	0
AE000010348C34	2023-09-07 10:15:00	2023-09-11 15:02:00	Negative	0	0	99	Positive	1	6.202	35.5		NEGATIVE	POSITIVE	NEGATIVE	NEGATIVE	NEGATIVE	NEGATIVE	NEGATIVE	NEGATIVE	NEGATIVE	NEGATIVE	POSITIVE	NEGATIVE		0	1	0	0	0	0	0	0	0	0	1	0
AE00001032C837	2023-09-07 10:56:00	2023-09-11 07:26:00	Negative	0	0	99	Positive	1	5.528	36.2		NEGATIVE	NEGATIVE	NEGATIVE	NEGATIVE	NEGATIVE	NEGATIVE	NEGATIVE	NEGATIVE	NEGATIVE	NEGATIVE	POSITIVE	NEGATIVE		0	0	0	0	0	0	0	0	0	0	1	0
AE000010349932	2023-09-08 10:29:00	2023-09-11 10:46:00	Negative	0	0	99	Positive	1	9.059	35.8		NEGATIVE	NEGATIVE	NEGATIVE	NEGATIVE	NEGATIVE	NEGATIVE	NEGATIVE	NEGATIVE	NEGATIVE	NEGATIVE	POSITIVE	NEGATIVE		0	0	0	0	0	0	0	0	0	0	1	0
AE00001032F635	2023-09-11 07:27:00	2023-09-14 13:19:00	Negative	0	0	99	Inconclusive		0	68.4		NEGATIVE	NEGATIVE	NEGATIVE	NEGATIVE	NEGATIVE	NEGATIVE	NEGATIVE	NEGATIVE	NEGATIVE	NEGATIVE	POSITIVE	NEGATIVE		0	0	0	0	0	0	0	0	0	0	1	0
AE0000100C5837	2023-09-11 08:44:00	2023-09-14 08:34:00	Negative	0	0	99	Positive	1	80.46	32.7		POSITIVE	POSITIVE	NEGATIVE	NEGATIVE	NEGATIVE	NEGATIVE	NEGATIVE	NEGATIVE	NEGATIVE	NEGATIVE	POSITIVE	NEGATIVE		1	1	0	0	0	0	0	0	0	0	1	0
AE000010347F3C	2023-09-11 08:55:00	2023-09-14 08:06:00	Negative	0	0	99	Positive	1	4.516	35.3		POSITIVE	POSITIVE	NEGATIVE	NEGATIVE	NEGATIVE	NEGATIVE	NEGATIVE	NEGATIVE	NEGATIVE	NEGATIVE	POSITIVE	NEGATIVE		1	1	0	0	0	0	0	0	0	0	1	0
AE00001034A32E	2023-09-11 10:47:00	2023-09-15 08:32:00	Negative	0	0	99	Positive	1	17.47	35.1		NEGATIVE	POSITIVE	NEGATIVE	NEGATIVE	NEGATIVE	NEGATIVE	NEGATIVE	NEGATIVE	NEGATIVE	NEGATIVE	POSITIVE	NEGATIVE		0	1	0	0	0	0	0	0	0	0	1	0
AE00001034A934	2023-09-11 15:03:00	2023-09-18 07:46:00	Negative	0	0	99	Negative	0	0	99		NEGATIVE	NEGATIVE	NEGATIVE	NEGATIVE	NEGATIVE	NEGATIVE	NEGATIVE	NEGATIVE	NEGATIVE	NEGATIVE	POSITIVE	NEGATIVE		0	0	0	0	0	0	0	0	0	0	1	0
AE000010338F3C	2023-09-12 08:08:00	2023-09-14 08:18:00	Negative	0	0	99	Positive	1	12.5	36.6		NEGATIVE	POSITIVE	NEGATIVE	NEGATIVE	NEGATIVE	NEGATIVE	NEGATIVE	NEGATIVE	NEGATIVE	NEGATIVE	POSITIVE	NEGATIVE		0	1	0	0	0	0	0	0	0	0	1	0
AE00001034A732	2023-09-15 08:33:00	2023-09-22 08:11:00	Negative	0	0	99	Negative	0	0	99		NEGATIVE	NEGATIVE	NEGATIVE	NEGATIVE	NEGATIVE	NEGATIVE	NEGATIVE	NEGATIVE	NEGATIVE	NEGATIVE	POSITIVE	NEGATIVE		0	0	0	0	0	0	0	0	0	0	1	0
AE000010334C37	2023-09-18 07:48:00	2023-09-21 08:29:00	Negative	0	0	99	Inconclusive		1.6405	67.2		NEGATIVE	NEGATIVE	NEGATIVE	NEGATIVE	NEGATIVE	NEGATIVE	NEGATIVE	NEGATIVE	NEGATIVE	NEGATIVE	POSITIVE	NEGATIVE		0	0	0	0	0	0	0	0	0	0	1	0
AE00001032D734	2023-09-18 08:02:00	2023-09-25 14:18:00	Negative	0	0	99	Positive	1	15.34	34.6		NEGATIVE	NEGATIVE	NEGATIVE	NEGATIVE	NEGATIVE	NEGATIVE	NEGATIVE	NEGATIVE	NEGATIVE	NEGATIVE	POSITIVE	NEGATIVE		0	0	0	0	0	0	0	0	0	0	1	0
AE00001033842E	2023-09-18 08:03:00	2023-09-21 09:00:00	Negative	0	0	99	Positive	1	89.2	31.9		POSITIVE	POSITIVE	NEGATIVE	NEGATIVE	NEGATIVE	NEGATIVE	NEGATIVE	NEGATIVE	NEGATIVE	NEGATIVE	POSITIVE	NEGATIVE		1	1	0	0	0	0	0	0	0	0	1	0
AE00001033993A	2023-09-18 08:23:00	2023-09-21 08:02:00	Negative	0	0	99	Positive	1	9.791	36.3		NEGATIVE	POSITIVE	NEGATIVE	NEGATIVE	NEGATIVE	NEGATIVE	NEGATIVE	NEGATIVE	NEGATIVE	NEGATIVE	POSITIVE	NEGATIVE		0	1	0	0	0	0	0	0	0	0	1	0
AE0000100C512C	2023-09-18 08:38:00	2023-09-21 08:38:00	Negative	0	0	99	Negative	0	0	99		POSITIVE	POSITIVE	NEGATIVE	NEGATIVE	NEGATIVE	NEGATIVE	NEGATIVE	NEGATIVE	NEGATIVE	NEGATIVE	POSITIVE	NEGATIVE		1	1	0	0	0	0	0	0	0	0	1	0
AE00001033CB3C	2023-09-22 08:12:00	2023-09-29 12:25:00	Negative	0	0	99	Positive	1	39.99	33.1		NEGATIVE	POSITIVE	NEGATIVE	NEGATIVE	NEGATIVE	NEGATIVE	NEGATIVE	NEGATIVE	NEGATIVE	NEGATIVE	POSITIVE	NEGATIVE		0	1	0	0	0	0	0	0	0	0	1	0
AE0000100C612C	2023-09-25 08:07:00	2023-09-28 09:05:00	Negative	0	0	99	Negative	0	0	99		NEGATIVE	NEGATIVE	NEGATIVE	NEGATIVE	NEGATIVE	NEGATIVE	NEGATIVE	NEGATIVE	NEGATIVE	NEGATIVE	POSITIVE	NEGATIVE		0	0	0	0	0	0	0	0	0	0	1	0
AE000010337A34	2023-09-25 08:08:00	2023-09-28 09:09:00	Negative	0	0	99	Positive	1	14.84	36.4		NEGATIVE	POSITIVE	NEGATIVE	NEGATIVE	NEGATIVE	NEGATIVE	NEGATIVE	NEGATIVE	NEGATIVE	NEGATIVE	POSITIVE	NEGATIVE		0	1	0	0	0	0	0	0	0	0	1	0
AE00001033DD3A	2023-09-25 08:10:00	2023-09-28 08:26:00	Negative	0	0	99	Positive	1	6.193	36.5		NEGATIVE	POSITIVE	NEGATIVE	NEGATIVE	NEGATIVE	NEGATIVE	NEGATIVE	NEGATIVE	NEGATIVE	NEGATIVE	POSITIVE	NEGATIVE		0	1	0	0	0	0	0	0	0	0	1	0
AE0000100C322A	2023-09-25 08:41:00	2023-09-28 11:14:00	Negative	0	0	99	Positive	1	24.78	34.7		POSITIVE	NEGATIVE	NEGATIVE	NEGATIVE	NEGATIVE	NEGATIVE	NEGATIVE	NEGATIVE	NEGATIVE	NEGATIVE	POSITIVE	NEGATIVE		1	0	0	0	0	0	0	0	0	0	1	0
AE00001032CB3A	2023-09-25 14:18:00	2023-10-02 15:15:00	Negative	0	0	99	Positive	1	3.137	37.6		POSITIVE	NEGATIVE	NEGATIVE	POSITIVE	NEGATIVE	NEGATIVE	NEGATIVE	NEGATIVE	NEGATIVE	NEGATIVE	POSITIVE	NEGATIVE		1	0	0	1	0	0	0	0	0	0	1	0
AE000010348A38	2023-09-29 12:25:00	2023-10-06 08:31:00	Negative	0	0	99	Positive	1	13.07	35.5		NEGATIVE	POSITIVE	NEGATIVE	NEGATIVE	NEGATIVE	NEGATIVE	NEGATIVE	NEGATIVE	NEGATIVE	NEGATIVE	POSITIVE	NEGATIVE		0	1	0	0	0	0	0	0	0	0	1	0
AE0000100C6A3E	2023-10-02 07:57:00	2023-10-05 10:21:00	Negative	0	0	99	Negative	0	0	99		NEGATIVE	POSITIVE	NEGATIVE	NEGATIVE	NEGATIVE	NEGATIVE	NEGATIVE	NEGATIVE	NEGATIVE	NEGATIVE	POSITIVE	NEGATIVE		0	1	0	0	0	0	0	0	0	0	1	0
AE000010340629	2023-10-02 08:20:00	2023-10-05 08:27:00	Negative	0	0	99	Inconclusive		0	68.4		NEGATIVE	NEGATIVE	NEGATIVE	NEGATIVE	NEGATIVE	NEGATIVE	NEGATIVE	NEGATIVE	NEGATIVE	NEGATIVE	POSITIVE	NEGATIVE		0	0	0	0	0	0	0	0	0	0	1	0
AE0000100C4E41	2023-10-02 08:56:00	2023-10-05 08:37:00	Negative	0	0	99	Positive	1	52.6	33		POSITIVE	POSITIVE	NEGATIVE	NEGATIVE	NEGATIVE	NEGATIVE	NEGATIVE	NEGATIVE	NEGATIVE	NEGATIVE	POSITIVE	NEGATIVE		1	1	0	0	0	0	0	0	0	0	1	0
AE000010336B30	2023-10-02 09:39:00	2023-10-05 14:04:00	Negative	0	0	99	Inconclusive		0	68		NEGATIVE	NEGATIVE	NEGATIVE	POSITIVE	NEGATIVE	NEGATIVE	NEGATIVE	POSITIVE	POSITIVE	NEGATIVE	POSITIVE	NEGATIVE		0	0	0	1	0	0	0	1	1	0	1	0
AE00001032E83B	2023-10-02 15:15:00	2023-10-04 08:00:00	Negative	0	0	99	Inconclusive		8.145	66.4		NEGATIVE	NEGATIVE	NEGATIVE	POSITIVE	NEGATIVE	NEGATIVE	NEGATIVE	NEGATIVE	NEGATIVE	NEGATIVE	POSITIVE	NEGATIVE		0	0	0	1	0	0	0	0	0	0	1	0
AE0000100C4A3A	2023-10-09 08:46:00	2023-10-12 08:44:00	Negative	0	0	99	Positive	1	7.46	35.7		NEGATIVE	POSITIVE	NEGATIVE	NEGATIVE	NEGATIVE	NEGATIVE	NEGATIVE	NEGATIVE	NEGATIVE	NEGATIVE	POSITIVE	NEGATIVE		0	1	0	0	0	0	0	0	0	0	1	0
AE000010334F34	2023-10-09 08:59:00	2023-10-12 08:07:00	Negative	0	0	99	Inconclusive		1.7565	67.7		NEGATIVE	NEGATIVE	NEGATIVE	NEGATIVE	NEGATIVE	NEGATIVE	NEGATIVE	NEGATIVE	NEGATIVE	NEGATIVE	POSITIVE	NEGATIVE		0	0	0	0	0	0	0	0	0	0	1	0
AE0000100C6839	2023-10-09 10:42:00	2023-10-13 08:26:00	Negative	0	0	99	Inconclusive		3.2075	67.2		NEGATIVE	NEGATIVE	NEGATIVE	NEGATIVE	NEGATIVE	NEGATIVE	NEGATIVE	NEGATIVE	NEGATIVE	NEGATIVE	POSITIVE	NEGATIVE		0	0	0	0	0	0	0	0	0	0	1	0
AE00001033AF40	2023-10-12 08:05:00	2023-10-16 08:44:00	Negative	0	0	99	Negative	0	0	99		NEGATIVE	NEGATIVE	NEGATIVE	NEGATIVE	NEGATIVE	NEGATIVE	NEGATIVE	NEGATIVE	NEGATIVE	NEGATIVE	POSITIVE	NEGATIVE		0	0	0	0	0	0	0	0	0	0	1	0
AE00001032C934	2023-10-12 08:19:00	2023-10-16 09:30:00	Negative	0	0	99	Negative	0	0	99		NEGATIVE	NEGATIVE	NEGATIVE	NEGATIVE	NEGATIVE	NEGATIVE	NEGATIVE	NEGATIVE	NEGATIVE	NEGATIVE	POSITIVE	NEGATIVE		0	0	0	0	0	0	0	0	0	0	1	0
AE000010348D40	2023-10-12 08:19:00	2023-10-16 09:11:00	Negative	0	0	99	Inconclusive		0	68.3		NEGATIVE	NEGATIVE	NEGATIVE	NEGATIVE	NEGATIVE	NEGATIVE	NEGATIVE	NEGATIVE	NEGATIVE	NEGATIVE	POSITIVE	NEGATIVE		0	0	0	0	0	0	0	0	0	0	1	0
AE000010349835	2023-10-12 08:43:00	2023-10-16 08:23:00	Negative	0	0	99	Inconclusive		2.885	67.1		NEGATIVE	NEGATIVE	NEGATIVE	NEGATIVE	NEGATIVE	NEGATIVE	NEGATIVE	NEGATIVE	NEGATIVE	NEGATIVE	POSITIVE	NEGATIVE		0	0	0	0	0	0	0	0	0	0	1	0
AE0000100C3D40	2023-10-12 08:44:00	2023-10-16 09:34:00	Negative	0	0	99	Inconclusive		0	68		NEGATIVE	NEGATIVE	NEGATIVE	NEGATIVE	NEGATIVE	NEGATIVE	NEGATIVE	NEGATIVE	NEGATIVE	NEGATIVE	POSITIVE	NEGATIVE		0	0	0	0	0	0	0	0	0	0	1	0
AE00001034A02A	2023-10-13 08:28:00	2023-10-16 08:03:00	Negative	0	0	99	Negative	0	0	99		NEGATIVE	NEGATIVE	NEGATIVE	NEGATIVE	NEGATIVE	NEGATIVE	NEGATIVE	NEGATIVE	NEGATIVE	NEGATIVE	POSITIVE	NEGATIVE		0	0	0	0	0	0	0	0	0	0	1	0
AE000010340020	2023-10-16 08:03:00	2023-10-19 09:30:00	Negative	0	0	99	Negative	0	0	99		NEGATIVE	POSITIVE	NEGATIVE	NEGATIVE	NEGATIVE	NEGATIVE	NEGATIVE	NEGATIVE	NEGATIVE	NEGATIVE	POSITIVE	NEGATIVE		0	1	0	0	0	0	0	0	0	0	1	0
AE00001034A534	2023-10-16 08:24:00	2023-10-19 08:20:00	Negative	0	0	99	Positive	1	4.08	36.1		NEGATIVE	NEGATIVE	NEGATIVE	NEGATIVE	NEGATIVE	NEGATIVE	NEGATIVE	NEGATIVE	NEGATIVE	NEGATIVE	POSITIVE	NEGATIVE		0	0	0	0	0	0	0	0	0	0	1	0
AE000010348430	2023-10-16 09:12:00	2023-10-19 11:17:00	Negative	0	0	99	Inconclusive		0	68.5		NEGATIVE	NEGATIVE	NEGATIVE	NEGATIVE	NEGATIVE	NEGATIVE	NEGATIVE	NEGATIVE	NEGATIVE	NEGATIVE	POSITIVE	NEGATIVE		0	0	0	0	0	0	0	0	0	0	1	0
AE00001032EE47	2023-10-16 09:31:00	2023-10-19 08:02:00	Negative	0	0	99	Negative	0	0	99		NEGATIVE	NEGATIVE	NEGATIVE	NEGATIVE	NEGATIVE	NEGATIVE	NEGATIVE	NEGATIVE	NEGATIVE	NEGATIVE	POSITIVE	NEGATIVE		0	0	0	0	0	0	0	0	0	0	1	0
AE0000100C3736	2023-10-16 09:36:00	2023-10-19 08:34:00	Negative	0	0	99	Positive	1	2.871	37.5		NEGATIVE	NEGATIVE	NEGATIVE	NEGATIVE	NEGATIVE	NEGATIVE	NEGATIVE	NEGATIVE	NEGATIVE	NEGATIVE	POSITIVE	NEGATIVE		0	0	0	0	0	0	0	0	0	0	1	0
AE00001034922C	2023-10-19 08:59:00	2023-10-23 08:48:00	Negative	0	0	99	Positive	1	7.8	35.4		NEGATIVE	NEGATIVE	NEGATIVE	NEGATIVE	NEGATIVE	NEGATIVE	NEGATIVE	NEGATIVE	NEGATIVE	NEGATIVE	POSITIVE	NEGATIVE		0	0	0	0	0	0	0	0	0	0	1	0
AE00001032D22D	2023-10-23 07:18:00	2023-10-26 08:53:00	Negative	0	0	99	Positive	1	49.6	33.2		NEGATIVE	NEGATIVE	NEGATIVE	NEGATIVE	NEGATIVE	NEGATIVE	NEGATIVE	NEGATIVE	NEGATIVE	NEGATIVE	POSITIVE	NEGATIVE		0	0	0	0	0	0	0	0	0	0	1	0
AE000010336227	2023-10-23 08:17:00	2023-10-25 14:58:00	Negative	0	0	99	Negative	0	0	99		NEGATIVE	NEGATIVE	NEGATIVE	NEGATIVE	NEGATIVE	NEGATIVE	NEGATIVE	NEGATIVE	NEGATIVE	NEGATIVE	POSITIVE	NEGATIVE		0	0	0	0	0	0	0	0	0	0	1	0
AE0000104D4D3E	2023-10-23 08:40:00	2023-10-25 14:04:00	Negative	0	0	99	Positive	1	36.86	33.9		NEGATIVE	NEGATIVE	NEGATIVE	NEGATIVE	NEGATIVE	NEGATIVE	NEGATIVE	NEGATIVE	NEGATIVE	NEGATIVE	POSITIVE	NEGATIVE		0	0	0	0	0	0	0	0	0	0	1	0
AE00001034A42F	2023-10-23 08:40:00	2023-10-25 15:08:00	Negative	0	0	99	Positive	1	9.433	35.8		NEGATIVE	NEGATIVE	NEGATIVE	NEGATIVE	NEGATIVE	NEGATIVE	NEGATIVE	NEGATIVE	NEGATIVE	NEGATIVE	POSITIVE	NEGATIVE		0	0	0	0	0	0	0	0	0	0	1	0
AE0000104DDD50	2023-10-23 08:46:00	2023-10-25 15:20:00	Negative	0	0	99	Positive	1	20.51	33.8		POSITIVE	POSITIVE	NEGATIVE	NEGATIVE	NEGATIVE	NEGATIVE	NEGATIVE	NEGATIVE	NEGATIVE	NEGATIVE	POSITIVE	NEGATIVE		1	1	0	0	0	0	0	0	0	0	1	0
AE0000100C3530	2023-10-24 08:08:00	2023-11-01 07:57:00	Negative	0	0	99	Negative	0	0	99		NEGATIVE	NEGATIVE	NEGATIVE	NEGATIVE	NEGATIVE	NEGATIVE	NEGATIVE	NEGATIVE	NEGATIVE	NEGATIVE	POSITIVE	NEGATIVE		0	0	0	0	0	0	0	0	0	0	1	0
AE00001032DD38	2023-10-30 07:53:00	2023-11-02 07:54:00	Negative	0	0	99	Inconclusive		3.656	67.2		NEGATIVE	POSITIVE	NEGATIVE	NEGATIVE	NEGATIVE	NEGATIVE	NEGATIVE	NEGATIVE	NEGATIVE	NEGATIVE	POSITIVE	NEGATIVE		0	1	0	0	0	0	0	0	0	0	1	0
AE000010349B38	2023-10-30 08:07:00	2023-11-02 08:22:00	Negative	0	0	99	Positive	1	3.437	36.1		NEGATIVE	NEGATIVE	NEGATIVE	NEGATIVE	NEGATIVE	NEGATIVE	NEGATIVE	NEGATIVE	NEGATIVE	NEGATIVE	POSITIVE	NEGATIVE		0	0	0	0	0	0	0	0	0	0	1	0
AE0000104D8638	2023-10-30 08:17:00	2023-11-02 08:28:00	Negative	0	0	99	Inconclusive		0	68.2		NEGATIVE	NEGATIVE	NEGATIVE	NEGATIVE	NEGATIVE	NEGATIVE	NEGATIVE	NEGATIVE	NEGATIVE	NEGATIVE	POSITIVE	NEGATIVE		0	0	0	0	0	0	0	0	0	0	1	0
AE0000104E6132	2023-10-30 08:43:00	2023-11-02 08:38:00	Negative	0	0	99	Positive	1	7.51	36.2		POSITIVE	POSITIVE	NEGATIVE	POSITIVE	NEGATIVE	NEGATIVE	NEGATIVE	NEGATIVE	NEGATIVE	NEGATIVE	POSITIVE	NEGATIVE		1	1	0	1	0	0	0	0	0	0	1	0
AE000010346936	2023-10-30 09:33:00	2023-11-02 10:47:00	Negative	0	0	99	Positive	1	2.984	35.5		NEGATIVE	POSITIVE	NEGATIVE	NEGATIVE	NEGATIVE	NEGATIVE	NEGATIVE	NEGATIVE	NEGATIVE	NEGATIVE	POSITIVE	NEGATIVE		0	1	0	0	0	0	0	0	0	0	1	0
AE000010031D2A	2023-11-01 07:57:00	2023-11-06 08:14:00	Negative	0	0	99	Inconclusive		0	68.7		NEGATIVE	NEGATIVE	NEGATIVE	NEGATIVE	NEGATIVE	NEGATIVE	NEGATIVE	NEGATIVE	POSITIVE	NEGATIVE	POSITIVE	NEGATIVE		0	0	0	0	0	0	0	0	1	0	1	0
AE00001034AA3C	2023-11-02 08:22:00	2023-11-06 08:28:00	Negative	0	0	99	Positive	1	12.71	35.4		NEGATIVE	NEGATIVE	NEGATIVE	NEGATIVE	NEGATIVE	NEGATIVE	NEGATIVE	NEGATIVE	NEGATIVE	NEGATIVE	POSITIVE	NEGATIVE		0	0	0	0	0	0	0	0	0	0	1	0
AE0000104D383D	2023-11-02 08:29:00	2023-11-06 08:26:00	Negative	0	0	99	Negative	0	0	99		NEGATIVE	POSITIVE	NEGATIVE	NEGATIVE	NEGATIVE	NEGATIVE	NEGATIVE	NEGATIVE	NEGATIVE	NEGATIVE	POSITIVE	NEGATIVE		0	1	0	0	0	0	0	0	0	0	1	0
AE0000104E853A	2023-11-02 08:39:00	2023-11-06 08:49:00	Negative	0	0	99	Positive	1	7.17	36.6		NEGATIVE	NEGATIVE	NEGATIVE	NEGATIVE	NEGATIVE	NEGATIVE	NEGATIVE	NEGATIVE	NEGATIVE	NEGATIVE	POSITIVE	NEGATIVE		0	0	0	0	0	0	0	0	0	0	1	0
AE000010348F3E	2023-11-02 10:45:00	2023-11-06 13:39:00	Negative	0	0	99	Positive	1	13.83	33.8		NEGATIVE	POSITIVE	NEGATIVE	NEGATIVE	NEGATIVE	NEGATIVE	NEGATIVE	NEGATIVE	POSITIVE	NEGATIVE	POSITIVE	NEGATIVE		0	1	0	0	0	0	0	0	1	0	1	0
AE0000104E5C44	2023-11-06 07:13:00	2023-11-13 08:16:00	Negative	0	0	99	Inconclusive		0	67.9		NEGATIVE	NEGATIVE	NEGATIVE	NEGATIVE	NEGATIVE	NEGATIVE	NEGATIVE	NEGATIVE	NEGATIVE	NEGATIVE	POSITIVE	NEGATIVE		0	0	0	0	0	0	0	0	0	0	1	0
AE000010336328	2023-11-06 08:14:00	2023-11-09 08:03:00	Negative	0	0	99	Negative	0	0	99		NEGATIVE	NEGATIVE	NEGATIVE	NEGATIVE	NEGATIVE	NEGATIVE	NEGATIVE	NEGATIVE	NEGATIVE	NEGATIVE	POSITIVE	NEGATIVE		0	0	0	0	0	0	0	0	0	0	1	0
AE000010349634	2023-11-06 08:29:00	2023-11-09 08:32:00	Negative	0	0	99	Positive	1	7.594	34.5		NEGATIVE	NEGATIVE	NEGATIVE	NEGATIVE	NEGATIVE	NEGATIVE	NEGATIVE	NEGATIVE	NEGATIVE	NEGATIVE	POSITIVE	NEGATIVE		0	0	0	0	0	0	0	0	0	0	1	0
AE0000104CA134	2023-11-06 08:51:00	2023-11-09 08:38:00	Negative	0	0	99	Positive	1	12.6	35.4		NEGATIVE	NEGATIVE	NEGATIVE	NEGATIVE	NEGATIVE	NEGATIVE	NEGATIVE	NEGATIVE	NEGATIVE	NEGATIVE	POSITIVE	NEGATIVE		0	0	0	0	0	0	0	0	0	0	1	0
AE0000104E0330	2023-11-06 13:37:00	2023-11-09 09:03:00	Positive	1	396.5	31	Negative	0	0	99		NEGATIVE	NEGATIVE	NEGATIVE	NEGATIVE	NEGATIVE	NEGATIVE	NEGATIVE	NEGATIVE	NEGATIVE	NEGATIVE	POSITIVE	NEGATIVE		0	0	0	0	0	0	0	0	0	0	1	0
AE0000104E373A	2023-11-07 12:21:00	2023-11-09 07:57:00	Negative	0	0	99	Negative	0	0	99		NEGATIVE	NEGATIVE	NEGATIVE	NEGATIVE	NEGATIVE	NEGATIVE	NEGATIVE	NEGATIVE	NEGATIVE	NEGATIVE	POSITIVE	NEGATIVE		0	0	0	0	0	0	0	0	0	0	1	0
AE0000104E5E40	2023-11-09 07:58:00	2023-11-13 07:32:00	Negative	0	0	99	Inconclusive		0	68.3		NEGATIVE	NEGATIVE	NEGATIVE	NEGATIVE	NEGATIVE	NEGATIVE	NEGATIVE	NEGATIVE	NEGATIVE	NEGATIVE	POSITIVE	NEGATIVE		0	0	0	0	0	0	0	0	0	0	1	0
AE00001033FD3E	2023-11-09 08:04:00	2023-11-13 08:02:00	Negative	0	0	99	Inconclusive		0	67.9		NEGATIVE	NEGATIVE	NEGATIVE	NEGATIVE	NEGATIVE	NEGATIVE	NEGATIVE	NEGATIVE	NEGATIVE	NEGATIVE	POSITIVE	NEGATIVE		0	0	0	0	0	0	0	0	0	0	1	0
AE0000104CFB4A	2023-11-09 08:17:00	2023-11-13 09:27:00	Negative	0	0	99	Negative	0	0	99		NEGATIVE	NEGATIVE	NEGATIVE	NEGATIVE	NEGATIVE	NEGATIVE	NEGATIVE	NEGATIVE	NEGATIVE	NEGATIVE	POSITIVE	NEGATIVE		0	0	0	0	0	0	0	0	0	0	1	0
AE0000104CB236	2023-11-09 08:33:00	2023-11-13 09:30:00	Negative	0	0	99	Positive	1	34.64	32.2		NEGATIVE	NEGATIVE	NEGATIVE	NEGATIVE	NEGATIVE	NEGATIVE	NEGATIVE	NEGATIVE	NEGATIVE	NEGATIVE	POSITIVE	NEGATIVE		0	0	0	0	0	0	0	0	0	0	1	0
AE0000104D7233	2023-11-09 08:39:00	2023-11-13 08:44:00	Negative	0	0	99	Positive	1	9.25	34.7		POSITIVE	POSITIVE	NEGATIVE	NEGATIVE	NEGATIVE	NEGATIVE	NEGATIVE	NEGATIVE	NEGATIVE	NEGATIVE	POSITIVE	NEGATIVE		1	1	0	0	0	0	0	0	0	0	1	0
AE0000104EA63E	2023-11-09 09:01:00	2023-11-13 09:04:00	Negative	0	0	99	Positive	1	10.5	35.5		NEGATIVE	NEGATIVE	NEGATIVE	NEGATIVE	NEGATIVE	POSITIVE	NEGATIVE	NEGATIVE	NEGATIVE	NEGATIVE	POSITIVE	NEGATIVE		0	0	0	0	0	1	0	0	0	0	1	0
AE0000104EAE4A	2023-11-13 07:34:00	2023-11-16 14:08:00	Negative	0	0	99	Inconclusive		0	68.2		NEGATIVE	NEGATIVE	NEGATIVE	NEGATIVE	NEGATIVE	NEGATIVE	NEGATIVE	NEGATIVE	NEGATIVE	NEGATIVE	POSITIVE	NEGATIVE		0	0	0	0	0	0	0	0	0	0	1	0
AE0000100C6631	2023-11-13 08:02:00	2023-11-16 07:59:00	Negative	0	0	99	Negative	0	0	99		NEGATIVE	POSITIVE	NEGATIVE	NEGATIVE	NEGATIVE	NEGATIVE	NEGATIVE	NEGATIVE	NEGATIVE	NEGATIVE	POSITIVE	NEGATIVE		0	1	0	0	0	0	0	0	0	0	1	0
AE0000104EA940	2023-11-13 08:17:00	2023-11-20 07:17:00	Negative	0	0	99	Positive	1	51.56	34.8		NEGATIVE	NEGATIVE	NEGATIVE	NEGATIVE	NEGATIVE	NEGATIVE	NEGATIVE	NEGATIVE	NEGATIVE	NEGATIVE	POSITIVE	NEGATIVE		0	0	0	0	0	0	0	0	0	0	1	0
AE0000104CCA47	2023-11-13 08:45:00	2023-11-16 08:33:00	Negative	0	0	99	Positive	1	41.2	34.2		NEGATIVE	NEGATIVE	NEGATIVE	NEGATIVE	NEGATIVE	NEGATIVE	NEGATIVE	NEGATIVE	NEGATIVE	NEGATIVE	POSITIVE	NEGATIVE		0	0	0	0	0	0	0	0	0	0	1	0
AE0000104DDB48	2023-11-13 09:02:00	2023-11-16 15:25:00	Inconclusive		87.5	65.6	Positive	1	54.54	34.3		NEGATIVE	POSITIVE	NEGATIVE	NEGATIVE	NEGATIVE	NEGATIVE	NEGATIVE	NEGATIVE	NEGATIVE	NEGATIVE	POSITIVE	NEGATIVE		0	1	0	0	0	0	0	0	0	0	1	0
AE0000104CDC43	2023-11-13 09:28:00	2023-11-16 08:26:00	Negative	0	0	99	Positive	1	56.2	33.6		POSITIVE	POSITIVE	NEGATIVE	NEGATIVE	NEGATIVE	NEGATIVE	NEGATIVE	NEGATIVE	NEGATIVE	NEGATIVE	POSITIVE	NEGATIVE		1	1	0	0	0	0	0	0	0	0	1	0
AE0000104E9A45	2023-11-13 09:30:00	2023-11-16 09:07:00	Negative	0	0	99	Inconclusive		2.86	67.7		NEGATIVE	NEGATIVE	NEGATIVE	NEGATIVE	NEGATIVE	NEGATIVE	NEGATIVE	NEGATIVE	NEGATIVE	NEGATIVE	POSITIVE	NEGATIVE		0	0	0	0	0	0	0	0	0	0	1	0
AE0000104EA338	2023-11-16 07:42:00	2023-11-21 07:49:00	Negative	0	0	99	Positive	1	15.8	35.9		NEGATIVE	POSITIVE	NEGATIVE	NEGATIVE	POSITIVE	NEGATIVE	NEGATIVE	NEGATIVE	NEGATIVE	NEGATIVE	POSITIVE	NEGATIVE		0	1	0	0	1	0	0	0	0	0	1	0
AE0000100C6734	2023-11-16 07:59:00	2023-11-21 14:34:00	Negative	0	0	99	Positive	1	7.579	36.4		POSITIVE	POSITIVE	NEGATIVE	NEGATIVE	NEGATIVE	NEGATIVE	NEGATIVE	NEGATIVE	NEGATIVE	NEGATIVE	POSITIVE	NEGATIVE		1	1	0	0	0	0	0	0	0	0	1	0
AE0000104CD742	2023-11-16 08:27:00	2023-11-21 08:08:00	Negative	0	0	99	Positive	1	107	32.6		POSITIVE	POSITIVE	NEGATIVE	NEGATIVE	NEGATIVE	NEGATIVE	NEGATIVE	NEGATIVE	POSITIVE	NEGATIVE	POSITIVE	NEGATIVE		1	1	0	0	0	0	0	0	1	0	1	0
AE0000104CF43C	2023-11-16 08:34:00	2023-11-21 13:54:00	Negative	0	0	99	Inconclusive		0	67.8		NEGATIVE	NEGATIVE	NEGATIVE	NEGATIVE	NEGATIVE	NEGATIVE	NEGATIVE	NEGATIVE	NEGATIVE	NEGATIVE	POSITIVE	NEGATIVE		0	0	0	0	0	0	0	0	0	0	1	0
AE0000104CD846	2023-11-16 09:08:00	2023-11-21 14:20:00	Positive	1	58.55	34	Positive	1	20.3	35		NEGATIVE	NEGATIVE	NEGATIVE	NEGATIVE	NEGATIVE	NEGATIVE	NEGATIVE	NEGATIVE	NEGATIVE	NEGATIVE	POSITIVE	NEGATIVE		0	0	0	0	0	0	0	0	0	0	1	0
AE0000104E8A43	2023-11-16 15:23:00	2023-11-21 09:07:00	Negative	0	0	99	Positive	1	84.98	33.7		POSITIVE	POSITIVE	NEGATIVE	NEGATIVE	NEGATIVE	POSITIVE	NEGATIVE	NEGATIVE	NEGATIVE	NEGATIVE	POSITIVE	NEGATIVE		1	1	0	0	0	1	0	0	0	0	1	0
AE0000104EAB44	2023-11-20 07:17:00	2023-11-27 07:07:00	Inconclusive		12.5	66.8	Inconclusive		4.759	67.2		NEGATIVE	NEGATIVE	NEGATIVE	NEGATIVE	NEGATIVE	NEGATIVE	NEGATIVE	NEGATIVE	NEGATIVE	NEGATIVE	POSITIVE	NEGATIVE		0	0	0	0	0	0	0	0	0	0	1	0
AE0000104D4F4A	2023-11-21 07:49:00	2023-11-27 09:10:00	Negative	0	0	99	Inconclusive		0	67.6		NEGATIVE	POSITIVE	NEGATIVE	NEGATIVE	POSITIVE	NEGATIVE	NEGATIVE	NEGATIVE	NEGATIVE	NEGATIVE	POSITIVE	NEGATIVE		0	1	0	0	1	0	0	0	0	0	1	0
AE0000104D5F4C	2023-11-21 08:09:00	2023-11-27 08:30:00	Negative	0	0	99	Negative	0	0	99		NEGATIVE	POSITIVE	NEGATIVE	NEGATIVE	NEGATIVE	NEGATIVE	NEGATIVE	NEGATIVE	NEGATIVE	NEGATIVE	POSITIVE	NEGATIVE		0	1	0	0	0	0	0	0	0	0	1	0
AE0000104E3E3C	2023-11-21 09:06:00	2023-11-27 08:53:00	Negative	0	0	99	Positive	1	139.2	32.4		POSITIVE	POSITIVE	NEGATIVE	NEGATIVE	NEGATIVE	NEGATIVE	NEGATIVE	NEGATIVE	NEGATIVE	NEGATIVE	POSITIVE	NEGATIVE		1	1	0	0	0	0	0	0	0	0	1	0
AE0000104EB742	2023-11-21 13:55:00	2023-11-27 08:37:00	Negative	0	0	99	Inconclusive		0	67.7		NEGATIVE	POSITIVE	NEGATIVE	NEGATIVE	POSITIVE	NEGATIVE	NEGATIVE	NEGATIVE	NEGATIVE	NEGATIVE	POSITIVE	NEGATIVE		0	1	0	0	1	0	0	0	0	0	1	0
AE0000104CB034	2023-11-21 14:21:00	2023-11-27 08:33:00	Negative	0	0	99	Positive	1	41.8	34.8		NEGATIVE	POSITIVE	NEGATIVE	NEGATIVE	NEGATIVE	NEGATIVE	NEGATIVE	NEGATIVE	NEGATIVE	NEGATIVE	POSITIVE	NEGATIVE		0	1	0	0	0	0	0	0	0	0	1	0
AE0000104D4536	2023-11-21 14:34:00	2023-11-27 07:47:00	Negative	0	0	99	Inconclusive		2.426	67.7		NEGATIVE	NEGATIVE	NEGATIVE	NEGATIVE	NEGATIVE	NEGATIVE	NEGATIVE	NEGATIVE	NEGATIVE	NEGATIVE	POSITIVE	NEGATIVE		0	0	0	0	0	0	0	0	0	0	1	0
AE0000104DE13A	2023-11-27 07:07:00	2023-11-30 08:58:00	Negative	0	0	99	Positive	1	13.46	35.6		NEGATIVE	NEGATIVE	NEGATIVE	NEGATIVE	NEGATIVE	NEGATIVE	NEGATIVE	NEGATIVE	NEGATIVE	NEGATIVE	POSITIVE	NEGATIVE		0	0	0	0	0	0	0	0	0	0	1	0
AE0000104D012C	2023-11-27 08:30:00	2023-11-30 09:01:00	Negative	0	0	99	Positive	1	18.67	34.7		NEGATIVE	POSITIVE	NEGATIVE	NEGATIVE	NEGATIVE	NEGATIVE	NEGATIVE	NEGATIVE	NEGATIVE	NEGATIVE	POSITIVE	NEGATIVE		0	1	0	0	0	0	0	0	0	0	1	0
AE0000104D2E47	2023-11-27 08:33:00	2023-11-30 08:38:00	Positive	1	91.05	33.7	Positive	1	59.22	32.5		NEGATIVE	POSITIVE	NEGATIVE	NEGATIVE	NEGATIVE	NEGATIVE	NEGATIVE	NEGATIVE	NEGATIVE	NEGATIVE	POSITIVE	NEGATIVE		0	1	0	0	0	0	0	0	0	0	1	0
AE0000100C522E	2023-11-27 08:38:00	2023-11-30 08:42:00	Negative	0	0	99	Positive	1	5.308	36.3		NEGATIVE	POSITIVE	NEGATIVE	NEGATIVE	NEGATIVE	NEGATIVE	NEGATIVE	NEGATIVE	NEGATIVE	NEGATIVE	POSITIVE	NEGATIVE		0	1	0	0	0	0	0	0	0	0	1	0
AE0000104E3B42	2023-11-27 08:54:00	2023-11-30 08:36:00	Negative	0	0	99	Positive	1	64.35	33.6		NEGATIVE	POSITIVE	NEGATIVE	NEGATIVE	NEGATIVE	NEGATIVE	NEGATIVE	NEGATIVE	NEGATIVE	NEGATIVE	POSITIVE	NEGATIVE		0	1	0	0	0	0	0	0	0	0	1	0
AE0000104EB540	2023-11-27 09:11:00	2023-11-30 10:22:00	Negative	0	0	99	Positive	1	24.92	35.7		NEGATIVE	NEGATIVE	NEGATIVE	NEGATIVE	NEGATIVE	NEGATIVE	NEGATIVE	NEGATIVE	NEGATIVE	NEGATIVE	POSITIVE	NEGATIVE		0	0	0	0	0	0	0	0	0	0	1	0
AE0000104E2A37	2023-11-30 08:36:00	2023-12-04 10:41:00	Negative	0	0	99	Positive	1	35.85	33.4		NEGATIVE	NEGATIVE	NEGATIVE	NEGATIVE	NEGATIVE	NEGATIVE	NEGATIVE	NEGATIVE	NEGATIVE	NEGATIVE	POSITIVE	NEGATIVE		0	0	0	0	0	0	0	0	0	0	1	0
AE0000104D7334	2023-11-30 08:39:00	2023-12-04 08:31:00	Positive	1	102.45	33.6	Positive	1	22.33	34		NEGATIVE	NEGATIVE	NEGATIVE	NEGATIVE	NEGATIVE	NEGATIVE	NEGATIVE	NEGATIVE	NEGATIVE	NEGATIVE	POSITIVE	NEGATIVE		0	0	0	0	0	0	0	0	0	0	1	0
AE0000100C4B38	2023-11-30 08:44:00	2023-12-04 08:41:00	Negative	0	0	99	Positive	1	8.7	35.2		NEGATIVE	POSITIVE	NEGATIVE	NEGATIVE	NEGATIVE	NEGATIVE	NEGATIVE	NEGATIVE	NEGATIVE	NEGATIVE	POSITIVE	NEGATIVE		0	1	0	0	0	0	0	0	0	0	1	0
AE0000104E002B	2023-11-30 08:58:00	2023-12-04 08:01:00	Negative	0	0	99	Positive	1	20.75	34.8		NEGATIVE	NEGATIVE	NEGATIVE	NEGATIVE	NEGATIVE	NEGATIVE	NEGATIVE	NEGATIVE	NEGATIVE	NEGATIVE	POSITIVE	NEGATIVE		0	0	0	0	0	0	0	0	0	0	1	0
AE0000104CF946	2023-11-30 09:02:00	2023-12-04 08:33:00	Negative	0	0	99	Positive	1	61.87	32.9		NEGATIVE	POSITIVE	NEGATIVE	NEGATIVE	NEGATIVE	NEGATIVE	NEGATIVE	NEGATIVE	POSITIVE	NEGATIVE	POSITIVE	NEGATIVE		0	1	0	0	0	0	0	0	1	0	1	0
AE0000104CF53E	2023-11-30 10:19:00	2023-12-04 10:30:00	Negative	0	0	99	Positive	1	36.39	33.3		NEGATIVE	POSITIVE	NEGATIVE	NEGATIVE	NEGATIVE	NEGATIVE	NEGATIVE	NEGATIVE	NEGATIVE	NEGATIVE	POSITIVE	NEGATIVE		0	1	0	0	0	0	0	0	0	0	1	0
AE0000104CA73C	2023-12-01 09:58:00	2023-12-04 08:35:00	Negative	0	0	99	Positive	1	5.519	35.1		NEGATIVE	POSITIVE	NEGATIVE	NEGATIVE	NEGATIVE	NEGATIVE	NEGATIVE	NEGATIVE	NEGATIVE	NEGATIVE	POSITIVE	NEGATIVE		0	1	0	0	0	0	0	0	0	0	1	0
AE0000104DD138	2023-12-04 08:01:00	2023-12-07 15:24:00	Inconclusive		15.4	67.1	Positive	1	29.62	34.2		NEGATIVE	POSITIVE	NEGATIVE	NEGATIVE	NEGATIVE	NEGATIVE	NEGATIVE	NEGATIVE	NEGATIVE	NEGATIVE	POSITIVE	NEGATIVE		0	1	0	0	0	0	0	0	0	0	1	0
AE0000104CBA45	2023-12-04 08:32:00	2023-12-07 08:40:00	Positive	1	50.15	34.6	Positive	1	61.09	33.2		NEGATIVE	POSITIVE	NEGATIVE	NEGATIVE	NEGATIVE	NEGATIVE	NEGATIVE	NEGATIVE	NEGATIVE	NEGATIVE	POSITIVE	NEGATIVE		0	1	0	0	0	0	0	0	0	0	1	0
AE0000104E102C	2023-12-04 08:33:00	2023-12-07 08:23:00	Negative	0	0	99	Positive	1	5.299	35.7		NEGATIVE	POSITIVE	NEGATIVE	NEGATIVE	NEGATIVE	NEGATIVE	NEGATIVE	NEGATIVE	NEGATIVE	NEGATIVE	POSITIVE	NEGATIVE		0	1	0	0	0	0	0	0	0	0	1	0
AE0000104D1936	2023-12-04 08:35:00	2023-12-07 09:10:00	Negative	0	0	99	Positive	1	23.11	33.4		NEGATIVE	NEGATIVE	NEGATIVE	NEGATIVE	NEGATIVE	NEGATIVE	NEGATIVE	NEGATIVE	NEGATIVE	NEGATIVE	POSITIVE	NEGATIVE		0	0	0	0	0	0	0	0	0	0	1	0
AE0000104CC940	2023-12-04 08:43:00	2023-12-07 08:42:00	Positive	1	32	35.3	Inconclusive		0	68.6		POSITIVE	POSITIVE	NEGATIVE	NEGATIVE	NEGATIVE	NEGATIVE	NEGATIVE	NEGATIVE	NEGATIVE	NEGATIVE	POSITIVE	NEGATIVE		1	1	0	0	0	0	0	0	0	0	1	0
AE0000104E393C	2023-12-04 10:31:00	2023-12-08 09:20:00	Negative	0	0	99	Positive	1	12.81	34.4		NEGATIVE	NEGATIVE	NEGATIVE	NEGATIVE	NEGATIVE	NEGATIVE	NEGATIVE	NEGATIVE	NEGATIVE	NEGATIVE	POSITIVE	NEGATIVE		0	0	0	0	0	0	0	0	0	0	1	0
AE0000104EA53E	2023-12-04 10:40:00	2023-12-07 09:11:00	Inconclusive		16.35	67.1	Positive	1	56.97	33		POSITIVE	POSITIVE	NEGATIVE	NEGATIVE	NEGATIVE	NEGATIVE	NEGATIVE	NEGATIVE	NEGATIVE	NEGATIVE	POSITIVE	NEGATIVE		1	1	0	0	0	0	0	0	0	0	1	0
AE0000104EA43B	2023-12-07 08:23:00	2023-12-11 09:07:00	Inconclusive		0	67.3	Positive	1	31.23	33.3		NEGATIVE	POSITIVE	NEGATIVE	NEGATIVE	NEGATIVE	NEGATIVE	NEGATIVE	NEGATIVE	NEGATIVE	NEGATIVE	POSITIVE	NEGATIVE		0	1	0	0	0	0	0	0	0	0	1	0
AE0000104D6940	2023-12-07 08:40:00	2023-12-11 08:39:00	Inconclusive		31.2	66.6	Positive	1	8.212	36.5		NEGATIVE	POSITIVE	NEGATIVE	NEGATIVE	NEGATIVE	NEGATIVE	NEGATIVE	NEGATIVE	NEGATIVE	NEGATIVE	POSITIVE	NEGATIVE		0	1	0	0	0	0	0	0	0	0	1	0
AE0000104E3637	2023-12-07 08:43:00	2023-12-11 08:37:00	Negative	0	0	99	Positive	1	18.05	35.3		NEGATIVE	POSITIVE	NEGATIVE	NEGATIVE	NEGATIVE	NEGATIVE	NEGATIVE	NEGATIVE	NEGATIVE	NEGATIVE	POSITIVE	NEGATIVE		0	1	0	0	0	0	0	0	0	0	1	0
AE0000104C8233	2023-12-07 09:10:00	2023-12-11 07:43:00	Negative	0	0	99	Positive	1	23.16	34.2		POSITIVE	POSITIVE	NEGATIVE	NEGATIVE	NEGATIVE	NEGATIVE	NEGATIVE	NEGATIVE	NEGATIVE	NEGATIVE	POSITIVE	NEGATIVE		1	1	0	0	0	0	0	0	0	0	1	0
AE0000104E1C3C	2023-12-07 09:10:00	2023-12-11 09:57:00	Negative	0	0	99	Positive	1	55.54	33		NEGATIVE	POSITIVE	NEGATIVE	POSITIVE	NEGATIVE	NEGATIVE	NEGATIVE	NEGATIVE	POSITIVE	NEGATIVE	POSITIVE	NEGATIVE		0	1	0	1	0	0	0	0	1	0	1	0
AE0000104DE33E	2023-12-07 15:24:00	2023-12-11 07:26:00	Negative	0	0	99	Positive	1	33.07	33.6		POSITIVE	POSITIVE	NEGATIVE	NEGATIVE	NEGATIVE	NEGATIVE	NEGATIVE	NEGATIVE	NEGATIVE	NEGATIVE	POSITIVE	NEGATIVE		1	1	0	0	0	0	0	0	0	0	1	0
AE0000104EB036	2023-12-08 09:16:00	2023-12-11 09:00:00	Negative	0	0	99	Positive	1	69.81	32.5		POSITIVE	POSITIVE	NEGATIVE	NEGATIVE	NEGATIVE	NEGATIVE	NEGATIVE	NEGATIVE	NEGATIVE	NEGATIVE	POSITIVE	NEGATIVE		1	1	0	0	0	0	0	0	0	0	1	0
AE0000104E8B40	2023-12-11 07:26:00	2023-12-14 07:22:00	Negative	0	0	99	Positive	1	78.11	32.4		NEGATIVE	POSITIVE	NEGATIVE	NEGATIVE	NEGATIVE	NEGATIVE	NEGATIVE	NEGATIVE	NEGATIVE	NEGATIVE	POSITIVE	NEGATIVE		0	1	0	0	0	0	0	0	0	0	1	0
AE0000104CA53A	2023-12-11 07:44:00	2023-12-14 08:04:00	Negative	0	0	99	Positive	1	41.86	33.1		NEGATIVE	POSITIVE	NEGATIVE	NEGATIVE	NEGATIVE	NEGATIVE	NEGATIVE	NEGATIVE	NEGATIVE	NEGATIVE	POSITIVE	NEGATIVE		0	1	0	0	0	0	0	0	0	0	1	0
AE0000104EB138	2023-12-11 08:24:00	2023-12-14 09:00:00	Inconclusive		3.745	68.2	Positive	1	20.68	33.8		NEGATIVE	POSITIVE	NEGATIVE	NEGATIVE	NEGATIVE	NEGATIVE	NEGATIVE	NEGATIVE	NEGATIVE	NEGATIVE	POSITIVE	NEGATIVE		0	1	0	0	0	0	0	0	0	0	1	0
AE0000104D283B	2023-12-11 08:40:00	2023-12-14 08:37:00	Inconclusive		3.805	67.5	Positive	1	37.09	34		NEGATIVE	NEGATIVE	NEGATIVE	NEGATIVE	NEGATIVE	NEGATIVE	NEGATIVE	NEGATIVE	NEGATIVE	NEGATIVE	POSITIVE	NEGATIVE		0	0	0	0	0	0	0	0	0	0	1	0
AE0000104EB43D	2023-12-11 09:07:00	2023-12-14 08:17:00	Negative	0	5.75	99	Positive	1	20.65	34.7		NEGATIVE	POSITIVE	NEGATIVE	NEGATIVE	NEGATIVE	NEGATIVE	NEGATIVE	NEGATIVE	NEGATIVE	NEGATIVE	POSITIVE	NEGATIVE		0	1	0	0	0	0	0	0	0	0	1	0
AE0000104E783E	2023-12-11 09:55:00	2023-12-14 11:00:00	Inconclusive		5.9	67.8	Positive	1	42.43	33		NEGATIVE	POSITIVE	NEGATIVE	NEGATIVE	NEGATIVE	NEGATIVE	NEGATIVE	NEGATIVE	NEGATIVE	NEGATIVE	POSITIVE	NEGATIVE		0	1	0	0	0	0	0	0	0	0	1	0
AE0000104DD239	2023-12-14 07:22:00	2023-12-18 07:23:00	Negative	0	0	99	Positive	1	17.34	33.8		NEGATIVE	POSITIVE	NEGATIVE	NEGATIVE	NEGATIVE	NEGATIVE	NEGATIVE	NEGATIVE	NEGATIVE	NEGATIVE	POSITIVE	NEGATIVE		0	1	0	0	0	0	0	0	0	0	1	0
AE0000104D7132	2023-12-14 08:04:00	2023-12-18 08:06:00	Negative	0	0	99	Positive	1	7.839	35		POSITIVE	POSITIVE	NEGATIVE	NEGATIVE	NEGATIVE	NEGATIVE	NEGATIVE	NEGATIVE	NEGATIVE	NEGATIVE	POSITIVE	NEGATIVE		1	1	0	0	0	0	0	0	0	0	1	0
AE0000104E0530	2023-12-14 08:17:00	2023-12-18 08:29:00	Negative	0	0	99	Positive	1	74.88	32.5		NEGATIVE	NEGATIVE	NEGATIVE	NEGATIVE	NEGATIVE	NEGATIVE	NEGATIVE	NEGATIVE	NEGATIVE	NEGATIVE	POSITIVE	NEGATIVE		0	0	0	0	0	0	0	0	0	0	1	0
AE0000104CA840	2023-12-14 08:38:00	2023-12-18 08:29:00	Negative	0	0	99	Positive	1	56.1	33.7		NEGATIVE	NEGATIVE	NEGATIVE	NEGATIVE	NEGATIVE	POSITIVE	NEGATIVE	NEGATIVE	NEGATIVE	NEGATIVE	POSITIVE	NEGATIVE		0	0	0	0	0	1	0	0	0	0	1	0
AE0000104E3C40	2023-12-14 10:59:00	2023-12-18 09:45:00	Positive	1	14.81	36.5	Positive	1	19.05	34.5		NEGATIVE	POSITIVE	NEGATIVE	NEGATIVE	NEGATIVE	POSITIVE	NEGATIVE	NEGATIVE	NEGATIVE	NEGATIVE	POSITIVE	NEGATIVE		0	1	0	0	0	1	0	0	0	0	1	0
AE0000104EAF48	2023-12-14 14:27:00	2023-12-18 09:00:00	Inconclusive		6.5	67.8	Positive	1	12.04	34.9		NEGATIVE	NEGATIVE	NEGATIVE	NEGATIVE	NEGATIVE	NEGATIVE	NEGATIVE	NEGATIVE	NEGATIVE	NEGATIVE	POSITIVE	NEGATIVE		0	0	0	0	0	0	0	0	0	0	1	0
AE0000104E6B3C	2023-12-18 07:24:00	2023-12-21 10:27:00	Negative	0	0	99	Positive	1	21.96	34.4		NEGATIVE	POSITIVE	NEGATIVE	NEGATIVE	NEGATIVE	NEGATIVE	NEGATIVE	NEGATIVE	NEGATIVE	NEGATIVE	POSITIVE	NEGATIVE		0	1	0	0	0	0	0	0	0	0	1	0
AE000010333326	2023-12-18 07:58:00	2023-12-21 09:00:00	Negative	0	0	99	Positive	1	14.79	34		NEGATIVE	NEGATIVE	NEGATIVE	NEGATIVE	NEGATIVE	NEGATIVE	NEGATIVE	NEGATIVE	NEGATIVE	NEGATIVE	POSITIVE	NEGATIVE		0	0	0	0	0	0	0	0	0	0	1	0
AE0000104CAA43	2023-12-18 08:07:00	2023-12-21 07:56:00	Negative	0	0	99	Positive	1	40.31	31.8		POSITIVE	POSITIVE	NEGATIVE	NEGATIVE	NEGATIVE	NEGATIVE	NEGATIVE	NEGATIVE	NEGATIVE	NEGATIVE	POSITIVE	NEGATIVE		1	1	0	0	0	0	0	0	0	0	1	0
AE0000104E873C	2023-12-18 08:30:00	2023-12-21 08:25:00	Inconclusive		3.21	68.3	Inconclusive		0	67.3		NEGATIVE	POSITIVE	NEGATIVE	NEGATIVE	NEGATIVE	NEGATIVE	NEGATIVE	NEGATIVE	NEGATIVE	NEGATIVE	POSITIVE	NEGATIVE		0	1	0	0	0	0	0	0	0	0	1	0
AE0000104CAD48	2023-12-18 08:30:00	2023-12-22 08:49:00	Negative	0	0	99	Positive	1	56.51	34.3		NEGATIVE	POSITIVE	NEGATIVE	NEGATIVE	NEGATIVE	NEGATIVE	NEGATIVE	NEGATIVE	NEGATIVE	NEGATIVE	POSITIVE	NEGATIVE		0	1	0	0	0	0	0	0	0	0	1	0
AE0000104E5B46	2023-12-18 09:46:00	2023-12-22 08:09:00	Inconclusive		22.15	67.1	Positive	1	24.34	34		NEGATIVE	POSITIVE	NEGATIVE	NEGATIVE	NEGATIVE	NEGATIVE	NEGATIVE	NEGATIVE	NEGATIVE	NEGATIVE	POSITIVE	NEGATIVE		0	1	0	0	0	0	0	0	0	0	1	0
AE000010341427	2024-01-02 07:38:00	2024-01-04 14:57:00	Positive	1	9.77625	36.1	Positive	1	2.109	36.4		NEGATIVE	NEGATIVE	NEGATIVE	NEGATIVE	NEGATIVE	NEGATIVE	NEGATIVE	NEGATIVE	NEGATIVE	NEGATIVE	POSITIVE	NEGATIVE		0	0	0	0	0	0	0	0	0	0	1	0
AE0000104E4F4C	2024-01-02 08:05:00	2024-01-08 13:21:00	Inconclusive		1.365	68.1	Positive	1	18.12	33.7		NEGATIVE	POSITIVE	NEGATIVE	NEGATIVE	NEGATIVE	NEGATIVE	NEGATIVE	NEGATIVE	NEGATIVE	NEGATIVE	POSITIVE	NEGATIVE		0	1	0	0	0	0	0	0	0	0	1	0
AE0000104CA437	2024-01-02 08:09:00	2024-01-04 14:17:00	Negative	0	0	99	Positive	1	2.795	36.4		POSITIVE	POSITIVE	NEGATIVE	NEGATIVE	NEGATIVE	NEGATIVE	NEGATIVE	NEGATIVE	NEGATIVE	NEGATIVE	POSITIVE	NEGATIVE		1	1	0	0	0	0	0	0	0	0	1	0
AE0000104DFE52	2024-01-02 08:22:00	2024-01-04 08:03:00	Negative	0	0	99	Negative	0	0	99		NEGATIVE	POSITIVE	NEGATIVE	NEGATIVE	NEGATIVE	NEGATIVE	NEGATIVE	NEGATIVE	POSITIVE	NEGATIVE	POSITIVE	NEGATIVE		0	1	0	0	0	0	0	0	1	0	1	0
AE0000104CE239	2024-01-02 08:39:00	2024-01-04 08:32:00	Negative	0	0	99	Inconclusive		0	68.2		NEGATIVE	NEGATIVE	NEGATIVE	NEGATIVE	NEGATIVE	NEGATIVE	NEGATIVE	NEGATIVE	NEGATIVE	NEGATIVE	POSITIVE	NEGATIVE		0	0	0	0	0	0	0	0	0	0	1	0
AE0000104E4E3E	2024-01-02 08:43:00	2024-01-04 14:17:00	Negative	0	0	99	Positive	1	35.1	32.9		POSITIVE	POSITIVE	NEGATIVE	NEGATIVE	POSITIVE	NEGATIVE	NEGATIVE	NEGATIVE	NEGATIVE	NEGATIVE	POSITIVE	NEGATIVE		1	1	0	0	1	0	0	0	0	0	1	0
AE0000104DEF4E	2024-01-02 09:32:00	2024-01-04 15:07:00	Negative	0	0	99	Positive	1	1.896	36.3		NEGATIVE	NEGATIVE	POSITIVE	NEGATIVE	NEGATIVE	NEGATIVE	NEGATIVE	NEGATIVE	NEGATIVE	NEGATIVE	POSITIVE	NEGATIVE		0	0	1	0	0	0	0	0	0	0	1	0
AE0000104D763D	2024-01-04 08:04:00	2024-01-08 15:58:00	Negative	0	0	99	Positive	1	2.501	35.9		NEGATIVE	POSITIVE	NEGATIVE	NEGATIVE	NEGATIVE	NEGATIVE	NEGATIVE	NEGATIVE	NEGATIVE	NEGATIVE	POSITIVE	NEGATIVE		0	1	0	0	0	0	0	0	0	0	1	0
AE0000104CE43F	2024-01-04 08:33:00	2024-01-08 15:08:00	Negative	0	0	99	Inconclusive		0.11355	69.5		NEGATIVE	NEGATIVE	POSITIVE	NEGATIVE	NEGATIVE	NEGATIVE	NEGATIVE	NEGATIVE	POSITIVE	NEGATIVE	POSITIVE	NEGATIVE		0	0	1	0	0	0	0	0	1	0	1	0
AE0000104CD942	2024-01-04 14:17:00	2024-01-08 14:23:00	Negative	0	0	99	Positive	1	8.073	34.4		POSITIVE	NEGATIVE	POSITIVE	NEGATIVE	NEGATIVE	NEGATIVE	NEGATIVE	NEGATIVE	NEGATIVE	NEGATIVE	POSITIVE	NEGATIVE		1	0	1	0	0	0	0	0	0	0	1	0
AE0000104E0F44	2024-01-04 14:18:00	2024-01-08 14:18:00	Negative	0	0	99	Positive	1	22.17	33.6		NEGATIVE	NEGATIVE	NEGATIVE	NEGATIVE	NEGATIVE	NEGATIVE	NEGATIVE	NEGATIVE	NEGATIVE	NEGATIVE	POSITIVE	NEGATIVE		0	0	0	0	0	0	0	0	0	0	1	0
AE0000104DD037	2024-01-04 14:55:00	2024-01-08 14:47:00	Positive	1	8.55015	36.3	Positive	1	11.45	34		NEGATIVE	NEGATIVE	NEGATIVE	NEGATIVE	NEGATIVE	NEGATIVE	NEGATIVE	NEGATIVE	NEGATIVE	NEGATIVE	POSITIVE	NEGATIVE		0	0	0	0	0	0	0	0	0	0	1	0
AE0000104E3432	2024-01-04 15:06:00	2024-01-08 21:30:00	Negative	0	0	99	Positive	1	3.507	35.2		NEGATIVE	POSITIVE	NEGATIVE	NEGATIVE	NEGATIVE	NEGATIVE	NEGATIVE	NEGATIVE	POSITIVE	NEGATIVE	POSITIVE	NEGATIVE		0	1	0	0	0	0	0	0	1	0	1	0
AE0000104E963C	2024-01-08 13:21:00	2024-01-15 13:48:00	Negative	0	0	99	Positive	1	153.5	30.8		NEGATIVE	POSITIVE	NEGATIVE	NEGATIVE	NEGATIVE	NEGATIVE	NEGATIVE	NEGATIVE	NEGATIVE	NEGATIVE	POSITIVE	NEGATIVE		0	1	0	0	0	0	0	0	0	0	1	0
AE0000104E022D	2024-01-08 14:19:00	2024-01-11 14:20:00	Negative	0	0	99	Positive	1	18.09	33.2		POSITIVE	POSITIVE	NEGATIVE	NEGATIVE	POSITIVE	NEGATIVE	NEGATIVE	NEGATIVE	NEGATIVE	NEGATIVE	POSITIVE	NEGATIVE		1	1	0	0	1	0	0	0	0	0	1	0
AE0000104CA237	2024-01-08 14:23:00	2024-01-11 15:16:00	Negative	0	0	99	Positive	1	12.25	34.8		POSITIVE	POSITIVE	NEGATIVE	NEGATIVE	NEGATIVE	NEGATIVE	NEGATIVE	NEGATIVE	NEGATIVE	NEGATIVE	POSITIVE	NEGATIVE		1	1	0	0	0	0	0	0	0	0	1	0
AE0000104CE138	2024-01-08 14:48:00	2024-01-17 16:39:00	Positive	1	18.25	36.6	Positive	1	40.7	32.5		NEGATIVE	NEGATIVE	POSITIVE	NEGATIVE	NEGATIVE	NEGATIVE	NEGATIVE	NEGATIVE	NEGATIVE	NEGATIVE	POSITIVE	NEGATIVE		0	0	1	0	0	0	0	0	0	0	1	0
AE0000104CB33A	2024-01-08 15:10:00	2024-01-11 14:47:00	Negative	0	0	99	Inconclusive		0.9415	67.6		NEGATIVE	POSITIVE	NEGATIVE	NEGATIVE	NEGATIVE	NEGATIVE	NEGATIVE	NEGATIVE	NEGATIVE	NEGATIVE	POSITIVE	NEGATIVE		0	1	0	0	0	0	0	0	0	0	1	0
AE0000104CAE46	2024-01-08 15:59:00	2024-01-11 14:23:00	Negative	0	0	99	Inconclusive		0	67.8		NEGATIVE	POSITIVE	NEGATIVE	NEGATIVE	NEGATIVE	NEGATIVE	NEGATIVE	NEGATIVE	NEGATIVE	NEGATIVE	POSITIVE	NEGATIVE		0	1	0	0	0	0	0	0	0	0	1	0
AE0000104E3536	2024-01-08 21:31:00	2024-01-11 22:17:00	Negative	0	0	99	Positive	1	6.816	36		NEGATIVE	NEGATIVE	NEGATIVE	NEGATIVE	NEGATIVE	POSITIVE	NEGATIVE	NEGATIVE	NEGATIVE	NEGATIVE	POSITIVE	NEGATIVE		0	0	0	0	0	1	0	0	0	0	1	0
AE0000104E5D42	2024-01-11 14:21:00	2024-01-16 14:57:00	Negative	0	0	99	Positive	1	10.12	34.3		POSITIVE	POSITIVE	NEGATIVE	NEGATIVE	POSITIVE	NEGATIVE	NEGATIVE	NEGATIVE	NEGATIVE	NEGATIVE	POSITIVE	NEGATIVE		1	1	0	0	1	0	0	0	0	0	1	0
AE0000104E9842	2024-01-11 14:24:00	2024-01-16 17:12:00	Negative	0	0	99	Inconclusive		1.076	67.6		NEGATIVE	POSITIVE	NEGATIVE	NEGATIVE	POSITIVE	NEGATIVE	NEGATIVE	NEGATIVE	POSITIVE	NEGATIVE	POSITIVE	NEGATIVE		0	1	0	0	1	0	0	0	1	0	1	0
AE0000104CD138	2024-01-11 14:48:00	2024-01-16 14:49:00	Negative	0	0	99	Positive	1	10.05	35.2		POSITIVE	POSITIVE	NEGATIVE	NEGATIVE	POSITIVE	NEGATIVE	NEGATIVE	NEGATIVE	NEGATIVE	NEGATIVE	POSITIVE	NEGATIVE		1	1	0	0	1	0	0	0	0	0	1	0
AE0000104CA93C	2024-01-11 15:20:00	2024-01-16 14:14:00	Negative	0	0	99	Negative	0	0	99		NEGATIVE	NEGATIVE	NEGATIVE	NEGATIVE	NEGATIVE	NEGATIVE	NEGATIVE	NEGATIVE	NEGATIVE	NEGATIVE	POSITIVE	NEGATIVE		0	0	0	0	0	0	0	0	0	0	1	0
AE0000104E2738	2024-01-11 22:16:00	2024-01-16 15:42:00	Negative	0	0	99	Positive	1	5.996	35.3		NEGATIVE	NEGATIVE	NEGATIVE	NEGATIVE	NEGATIVE	NEGATIVE	NEGATIVE	NEGATIVE	NEGATIVE	NEGATIVE	POSITIVE	NEGATIVE		0	0	0	0	0	0	0	0	0	0	1	0
AE0000104E012C	2024-01-15 13:49:00	2024-01-18 14:03:00	Negative	0	0	99	Positive	1	106.2	31		POSITIVE	POSITIVE	NEGATIVE	NEGATIVE	NEGATIVE	NEGATIVE	NEGATIVE	NEGATIVE	NEGATIVE	NEGATIVE	POSITIVE	NEGATIVE		1	1	0	0	0	0	0	0	0	0	1	0
AE0000104CB136	2024-01-16 14:15:00	2024-01-18 14:33:00	Negative	0	0	99	Positive	1	25.6	33.4		POSITIVE	POSITIVE	NEGATIVE	NEGATIVE	POSITIVE	NEGATIVE	NEGATIVE	NEGATIVE	POSITIVE	NEGATIVE	POSITIVE	NEGATIVE		1	1	0	0	1	0	0	0	1	0	1	0
AE0000104EB640	2024-01-16 14:50:00	2024-01-18 14:43:00	Inconclusive		12.45	67.6	Positive	1	14.8	35.3		NEGATIVE	NEGATIVE	POSITIVE	NEGATIVE	POSITIVE	POSITIVE	NEGATIVE	NEGATIVE	NEGATIVE	NEGATIVE	POSITIVE	NEGATIVE		0	0	1	0	1	1	0	0	0	0	1	0
AE0000104EA035	2024-01-16 14:57:00	2024-01-18 19:25:00	Negative	0	0	99	Positive	1	12.6	34.9		NEGATIVE	POSITIVE	NEGATIVE	NEGATIVE	POSITIVE	NEGATIVE	NEGATIVE	NEGATIVE	NEGATIVE	NEGATIVE	POSITIVE	NEGATIVE		0	1	0	0	1	0	0	0	0	0	1	0
AE0000104E5A3D	2024-01-16 15:41:00	2024-01-18 21:24:00	Positive	1	42.2	35.4	Positive	1	13.1	35		POSITIVE	POSITIVE	NEGATIVE	NEGATIVE	NEGATIVE	NEGATIVE	NEGATIVE	NEGATIVE	POSITIVE	NEGATIVE	POSITIVE	NEGATIVE		1	1	0	0	0	0	0	0	1	0	1	0
AE0000104E9034	2024-01-16 17:14:00	2024-01-19 15:28:00	Negative	0	0	99	Inconclusive		6.6	50.7		POSITIVE	POSITIVE	NEGATIVE	NEGATIVE	POSITIVE	NEGATIVE	NEGATIVE	NEGATIVE	NEGATIVE	NEGATIVE	POSITIVE	NEGATIVE		1	1	0	0	1	0	0	0	0	0	1	0
AE00001000EC3F	2024-01-17 16:40:00	2024-01-22 16:01:00	Negative	0	0	99	Positive	1	43.5	32.3		POSITIVE	POSITIVE	NEGATIVE	NEGATIVE	NEGATIVE	NEGATIVE	NEGATIVE	NEGATIVE	NEGATIVE	NEGATIVE	POSITIVE	NEGATIVE		1	1	0	0	0	0	0	0	0	0	1	0
AE0000104E2D3C	2024-01-18 14:03:00	2024-01-22 13:58:00	Negative	0	0	99	Positive	1	54.94	31.6		POSITIVE	POSITIVE	NEGATIVE	NEGATIVE	POSITIVE	NEGATIVE	NEGATIVE	NEGATIVE	NEGATIVE	NEGATIVE	POSITIVE	NEGATIVE		1	1	0	0	1	0	0	0	0	0	1	0
AE0000104CDF4A	2024-01-18 14:35:00	2024-01-22 20:21:00	Positive	1	34.45	35.7	Positive	1	62.4	31.9		POSITIVE	POSITIVE	NEGATIVE	NEGATIVE	POSITIVE	NEGATIVE	NEGATIVE	NEGATIVE	POSITIVE	NEGATIVE	POSITIVE	NEGATIVE		1	1	0	0	1	0	0	0	1	0	1	0
AE0000104CDE4C	2024-01-18 14:44:00	2024-01-22 15:08:00	Negative	0	0	99	Positive	1	2.39	36.9		POSITIVE	POSITIVE	POSITIVE	NEGATIVE	NEGATIVE	NEGATIVE	NEGATIVE	NEGATIVE	POSITIVE	NEGATIVE	POSITIVE	NEGATIVE		1	1	1	0	0	0	0	0	1	0	1	0
AE0000104E6D44	2024-01-18 19:26:00	2024-01-22 14:21:00	Negative	0	0	99	Positive	1	19.1	33.9		POSITIVE	POSITIVE	POSITIVE	NEGATIVE	POSITIVE	NEGATIVE	NEGATIVE	NEGATIVE	POSITIVE	NEGATIVE	POSITIVE	NEGATIVE		1	1	1	0	1	0	0	0	1	0	1	0
AE0000104DE644	2024-01-18 21:23:00	2024-01-22 14:55:00	Positive	1	18.935	36.8	Inconclusive		0	67.6		NEGATIVE	POSITIVE	NEGATIVE	NEGATIVE	POSITIVE	NEGATIVE	NEGATIVE	NEGATIVE	NEGATIVE	NEGATIVE	POSITIVE	NEGATIVE		0	1	0	0	1	0	0	0	0	0	1	0
AE0000104DCE4C	2024-01-22 13:58:00	2024-01-25 14:08:00	Negative	0	0	99	Positive	1	38.6	32.4		POSITIVE	NEGATIVE	NEGATIVE	NEGATIVE	NEGATIVE	NEGATIVE	NEGATIVE	NEGATIVE	NEGATIVE	NEGATIVE	POSITIVE	NEGATIVE		1	0	0	0	0	0	0	0	0	0	1	0
AE0000104E6438	2024-01-22 14:21:00	2024-01-25 14:35:00	Negative	0	0	99	Positive	1	14.3	34		NEGATIVE	POSITIVE	NEGATIVE	NEGATIVE	POSITIVE	NEGATIVE	NEGATIVE	NEGATIVE	POSITIVE	NEGATIVE	POSITIVE	NEGATIVE		0	1	0	0	1	0	0	0	1	0	1	0
AE0000104EB33A	2024-01-22 14:51:00	2024-01-26 14:00:00	Negative	0	0	99	Positive	1	4.61	35.2		POSITIVE	NEGATIVE	NEGATIVE	NEGATIVE	POSITIVE	NEGATIVE	NEGATIVE	NEGATIVE	NEGATIVE	NEGATIVE	POSITIVE	NEGATIVE		1	0	0	0	1	0	0	0	0	0	1	0
AE000010379433	2024-01-22 14:53:00	2024-01-25 14:53:00	Inconclusive		11	67.4	Positive	1	6.88	36		POSITIVE	POSITIVE	POSITIVE	NEGATIVE	NEGATIVE	NEGATIVE	NEGATIVE	NEGATIVE	POSITIVE	NEGATIVE	POSITIVE	NEGATIVE		1	1	1	0	0	0	0	0	1	0	1	0
AE0000104E8237	2024-01-22 15:08:00	2024-01-25 14:49:00	Negative	0	0	99	Positive	1	21.1	33.8		NEGATIVE	NEGATIVE	NEGATIVE	NEGATIVE	NEGATIVE	NEGATIVE	NEGATIVE	NEGATIVE	NEGATIVE	NEGATIVE	POSITIVE	NEGATIVE		0	0	0	0	0	0	0	0	0	0	1	0
AE0000104E2C3E	2024-01-22 16:03:00	2024-01-25 20:07:00	Positive	1	6.3501	36.7	Positive	1	7.93	34.7		NEGATIVE	POSITIVE	NEGATIVE	NEGATIVE	NEGATIVE	NEGATIVE	NEGATIVE	NEGATIVE	POSITIVE	NEGATIVE	POSITIVE	NEGATIVE		0	1	0	0	0	0	0	0	1	0	1	0
AE0000104CF33E	2024-01-22 20:22:00	2024-01-25 15:30:00	Positive	1	109.15	33.6	Positive	1	49.5	32.6		POSITIVE	POSITIVE	NEGATIVE	NEGATIVE	POSITIVE	NEGATIVE	NEGATIVE	NEGATIVE	NEGATIVE	NEGATIVE	POSITIVE	NEGATIVE		1	1	0	0	1	0	0	0	0	0	1	0
AE0000102BBE42	2024-01-25 14:09:00	2024-01-29 13:25:00	Negative	0	0	99	Positive	1	21.8	33.7		NEGATIVE	POSITIVE	NEGATIVE	NEGATIVE	NEGATIVE	NEGATIVE	NEGATIVE	NEGATIVE	NEGATIVE	NEGATIVE	POSITIVE	NEGATIVE		0	1	0	0	0	0	0	0	0	0	1	0
AE0000104E6C46	2024-01-25 14:36:00	2024-01-29 14:41:00	Inconclusive		6.8e-25	68.1	Positive	1	5.24	35		NEGATIVE	POSITIVE	NEGATIVE	NEGATIVE	NEGATIVE	NEGATIVE	NEGATIVE	NEGATIVE	POSITIVE	NEGATIVE	POSITIVE	NEGATIVE		0	1	0	0	0	0	0	0	1	0	1	0
AE0000102B4837	2024-01-25 14:51:00	2024-01-29 15:04:00	Positive	1	32.55	35.1	Positive	1	8.61	34.8		POSITIVE	POSITIVE	POSITIVE	POSITIVE	NEGATIVE	NEGATIVE	NEGATIVE	NEGATIVE	POSITIVE	NEGATIVE	POSITIVE	NEGATIVE		1	1	1	1	0	0	0	0	1	0	1	0
AE0000104EB942	2024-01-25 14:51:00	2024-01-29 14:42:00	Negative	0	0	99	Positive	1	3.34	36.2		NEGATIVE	POSITIVE	NEGATIVE	POSITIVE	POSITIVE	NEGATIVE	NEGATIVE	NEGATIVE	NEGATIVE	NEGATIVE	POSITIVE	NEGATIVE		0	1	0	1	1	0	0	0	0	0	1	0
AE0000104D8336	2024-01-25 15:32:00	2024-01-29 14:15:00	Negative	0	0	99	Positive	1	21.8	34		NEGATIVE	POSITIVE	POSITIVE	NEGATIVE	NEGATIVE	NEGATIVE	NEGATIVE	NEGATIVE	NEGATIVE	NEGATIVE	POSITIVE	NEGATIVE		0	1	1	0	0	0	0	0	0	0	1	0
AE0000104F2F4A	2024-01-25 20:05:00	2024-01-29 13:32:00	Negative	0	0	99	Positive	1	7.82	34.8		NEGATIVE	POSITIVE	NEGATIVE	NEGATIVE	NEGATIVE	NEGATIVE	NEGATIVE	NEGATIVE	NEGATIVE	NEGATIVE	POSITIVE	NEGATIVE		0	1	0	0	0	0	0	0	0	0	1	0
AE0000104E7638	2024-01-26 14:01:00	2024-01-29 14:10:00	Negative	0	0	99	Negative	0	0	99		POSITIVE	POSITIVE	POSITIVE	NEGATIVE	POSITIVE	NEGATIVE	NEGATIVE	NEGATIVE	POSITIVE	NEGATIVE	POSITIVE	NEGATIVE		1	1	1	0	1	0	0	0	1	0	1	0
AE0000104E9E48	2024-01-29 14:11:00	2024-02-02 15:02:00	Negative	0	0	99	Inconclusive		0	67.8		NEGATIVE	POSITIVE	POSITIVE	NEGATIVE	POSITIVE	NEGATIVE	NEGATIVE	NEGATIVE	NEGATIVE	NEGATIVE	POSITIVE	NEGATIVE		0	1	1	0	1	0	0	0	0	0	1	0
AE0000104CB93E	2024-01-29 14:16:00	2024-02-01 14:43:00	Negative	0	0	99	Positive	1	65.4	31.9		NEGATIVE	POSITIVE	NEGATIVE	NEGATIVE	POSITIVE	NEGATIVE	NEGATIVE	NEGATIVE	NEGATIVE	NEGATIVE	POSITIVE	NEGATIVE		0	1	0	0	1	0	0	0	0	0	1	0
AE0000102B6E47	2024-01-29 15:03:00	2024-02-01 20:36:00	Inconclusive		37.95	66.8	Positive	1	10.1	34		POSITIVE	POSITIVE	POSITIVE	NEGATIVE	NEGATIVE	NEGATIVE	NEGATIVE	NEGATIVE	NEGATIVE	NEGATIVE	POSITIVE	NEGATIVE		1	1	1	0	0	0	0	0	0	0	1	0
AE0000104E6031	2024-02-01 14:14:00	2024-02-05 13:18:00	Negative	0	0	99	Positive	1	67.6	31.8		POSITIVE	POSITIVE	NEGATIVE	NEGATIVE	POSITIVE	NEGATIVE	NEGATIVE	NEGATIVE	NEGATIVE	NEGATIVE	POSITIVE	NEGATIVE		1	1	0	0	1	0	0	0	0	0	1	0
AE0000102BE93E	2024-02-01 14:43:00	2024-02-05 14:32:00	Negative	0	0	99	Positive	1	62.1	32.1		POSITIVE	NEGATIVE	NEGATIVE	NEGATIVE	POSITIVE	NEGATIVE	NEGATIVE	NEGATIVE	NEGATIVE	NEGATIVE	POSITIVE	NEGATIVE		1	0	0	0	1	0	0	0	0	0	1	0
AE00001036B635	2024-02-01 14:46:00	2024-02-05 14:51:00	Inconclusive		8.55e-12	67.7	Positive	1	11	34.6		NEGATIVE	NEGATIVE	POSITIVE	POSITIVE	POSITIVE	NEGATIVE	NEGATIVE	NEGATIVE	NEGATIVE	NEGATIVE	POSITIVE	NEGATIVE		0	0	1	1	1	0	0	0	0	0	1	0
AE0000102B0026	2024-02-01 20:37:00	2024-02-05 14:56:00	Negative	0	0	99	Positive	1	7.87	34.3		POSITIVE	POSITIVE	POSITIVE	NEGATIVE	POSITIVE	POSITIVE	NEGATIVE	NEGATIVE	NEGATIVE	NEGATIVE	POSITIVE	NEGATIVE		1	1	1	0	1	1	0	0	0	0	1	0
AE0000104EB23A	2024-02-05 13:19:00	2024-02-12 14:44:00	Negative	0	0	99	Positive	1	14.06	35.3		POSITIVE	POSITIVE	POSITIVE	NEGATIVE	POSITIVE	NEGATIVE	NEGATIVE	NEGATIVE	POSITIVE	NEGATIVE	POSITIVE	NEGATIVE		1	1	1	0	1	0	0	0	1	0	1	0
AE0000104F5F40	2024-02-05 13:40:00	2024-02-08 18:44:00	Negative	0	0	99	Positive	1	124.7	31.9		POSITIVE	POSITIVE	NEGATIVE	NEGATIVE	POSITIVE	NEGATIVE	NEGATIVE	NEGATIVE	NEGATIVE	NEGATIVE	POSITIVE	NEGATIVE		1	1	0	0	1	0	0	0	0	0	1	0
AE0000102BF238	2024-02-05 14:35:00	2024-02-08 14:17:00	Inconclusive		27.5	82.6	Positive	1	32.85	33.5		POSITIVE	POSITIVE	NEGATIVE	POSITIVE	POSITIVE	NEGATIVE	NEGATIVE	NEGATIVE	NEGATIVE	NEGATIVE	POSITIVE	NEGATIVE		1	1	0	1	1	0	0	0	0	0	1	0
AE0000104DCF4A	2024-02-05 14:48:00	2024-02-08 15:10:00	Negative	0	0	99	Negative	0	0	99		NEGATIVE	NEGATIVE	NEGATIVE	NEGATIVE	NEGATIVE	NEGATIVE	NEGATIVE	NEGATIVE	NEGATIVE	NEGATIVE	NEGATIVE	NEGATIVE		0	0	0	0	0	0	0	0	0	0	0	0
AE000010376835	2024-02-05 14:52:00	2024-02-08 14:43:00	Negative	0	0	99	Positive	1	14.62	35.3		NEGATIVE	POSITIVE	POSITIVE	NEGATIVE	POSITIVE	NEGATIVE	NEGATIVE	NEGATIVE	NEGATIVE	NEGATIVE	POSITIVE	NEGATIVE		0	1	1	0	1	0	0	0	0	0	1	0
AE000010379532	2024-02-05 14:55:00	2024-02-08 14:54:00	Negative	0	0	99	Positive	1	28.6	35.5		POSITIVE	POSITIVE	NEGATIVE	NEGATIVE	POSITIVE	NEGATIVE	NEGATIVE	NEGATIVE	NEGATIVE	NEGATIVE	POSITIVE	NEGATIVE		1	1	0	0	1	0	0	0	0	0	1	0
AE0000104D4E3C	2024-02-08 14:18:00	2024-02-12 14:32:00	Inconclusive		30.25	82.5	Positive	1	54.3	33.5		POSITIVE	POSITIVE	NEGATIVE	NEGATIVE	POSITIVE	NEGATIVE	NEGATIVE	NEGATIVE	NEGATIVE	NEGATIVE	POSITIVE	NEGATIVE		1	1	0	0	1	0	0	0	0	0	1	0
AE00001036F942	2024-02-08 14:45:00	2024-02-12 14:40:00	Negative	0	0	99	Positive	1	5.393	36		NEGATIVE	POSITIVE	NEGATIVE	NEGATIVE	POSITIVE	NEGATIVE	NEGATIVE	NEGATIVE	NEGATIVE	NEGATIVE	POSITIVE	NEGATIVE		0	1	0	0	1	0	0	0	0	0	1	0
AE00001036A736	2024-02-08 14:55:00	2024-02-12 15:00:00	Negative	0	0	99	Positive	1	14.91	34.6		NEGATIVE	POSITIVE	POSITIVE	NEGATIVE	POSITIVE	NEGATIVE	NEGATIVE	NEGATIVE	NEGATIVE	NEGATIVE	POSITIVE	NEGATIVE		0	1	1	0	1	0	0	0	0	0	1	0
AE0000104E973E	2024-02-08 15:11:00	2024-02-12 14:46:00	Negative	0	0	99	Positive	1	5.401	36.1		POSITIVE	NEGATIVE	NEGATIVE	NEGATIVE	POSITIVE	NEGATIVE	NEGATIVE	NEGATIVE	NEGATIVE	NEGATIVE	POSITIVE	NEGATIVE		1	0	0	0	1	0	0	0	0	0	1	0
AE0000104EE740	2024-02-08 18:45:00	2024-02-12 13:50:00	Negative	0	0	99	Positive	1	73.1	32.3		POSITIVE	POSITIVE	POSITIVE	NEGATIVE	POSITIVE	NEGATIVE	NEGATIVE	NEGATIVE	NEGATIVE	NEGATIVE	POSITIVE	NEGATIVE		1	1	1	0	1	0	0	0	0	0	1	0
AE0000104E563B	2024-02-08 19:58:00	2024-02-12 15:44:00	Negative	0	0	99	Positive	1	7.89	35.8		NEGATIVE	NEGATIVE	NEGATIVE	NEGATIVE	POSITIVE	NEGATIVE	NEGATIVE	NEGATIVE	NEGATIVE	NEGATIVE	POSITIVE	NEGATIVE		0	0	0	0	1	0	0	0	0	0	1	0
AE0000104FB43F	2024-02-12 13:53:00	2024-02-15 19:32:00	Negative	0	0	99	Positive	1	87.59	31.7		POSITIVE	POSITIVE	POSITIVE	NEGATIVE	POSITIVE	NEGATIVE	NEGATIVE	NEGATIVE	POSITIVE	NEGATIVE	POSITIVE	NEGATIVE		1	1	1	0	1	0	0	0	1	0	1	0
AE0000104CEB48	2024-02-12 14:32:00	2024-02-15 14:04:00	Positive	1	49.7	35.2	Positive	1	8.576	34.9		NEGATIVE	NEGATIVE	NEGATIVE	NEGATIVE	NEGATIVE	NEGATIVE	NEGATIVE	NEGATIVE	NEGATIVE	NEGATIVE	POSITIVE	NEGATIVE		0	0	0	0	0	0	0	0	0	0	1	0
AE00001036CA39	2024-02-12 14:41:00	2024-02-15 14:59:00	Inconclusive		5.25	68	Positive	1	15.39	34.4		POSITIVE	POSITIVE	POSITIVE	NEGATIVE	POSITIVE	NEGATIVE	NEGATIVE	NEGATIVE	NEGATIVE	NEGATIVE	POSITIVE	NEGATIVE		1	1	1	0	1	0	0	0	0	0	1	0
AE0000104E3230	2024-02-12 14:47:00	2024-02-15 14:22:00	Inconclusive		0.4135	68.3	Positive	1	7.208	35.4		NEGATIVE	POSITIVE	NEGATIVE	NEGATIVE	POSITIVE	NEGATIVE	NEGATIVE	NEGATIVE	NEGATIVE	NEGATIVE	POSITIVE	NEGATIVE		0	1	0	0	1	0	0	0	0	0	1	0
AE00001037FD46	2024-02-12 14:59:00	2024-02-15 16:29:00	Negative	0	0	99	Positive	1	9.994	33.9		POSITIVE	POSITIVE	POSITIVE	NEGATIVE	POSITIVE	NEGATIVE	NEGATIVE	NEGATIVE	POSITIVE	NEGATIVE	POSITIVE	NEGATIVE		1	1	1	0	1	0	0	0	1	0	1	0
AE0000104EA238	2024-02-12 15:46:00	2024-02-15 16:23:00	Negative	0	0	99	Positive	1	16.1	33.6		NEGATIVE	POSITIVE	POSITIVE	NEGATIVE	POSITIVE	NEGATIVE	NEGATIVE	NEGATIVE	NEGATIVE	NEGATIVE	POSITIVE	NEGATIVE		0	1	1	0	1	0	0	0	0	0	1	0
AE0000104CED50	2024-02-15 14:04:00	2024-02-20 14:39:00	Inconclusive		26.45	67	Positive	1	12.05	35.2		NEGATIVE	POSITIVE	NEGATIVE	NEGATIVE	POSITIVE	NEGATIVE	NEGATIVE	NEGATIVE	NEGATIVE	NEGATIVE	POSITIVE	NEGATIVE		0	1	0	0	1	0	0	0	0	0	1	0
AE0000104E6E42	2024-02-15 14:22:00	2024-02-20 14:39:00	Positive	1	8.185	36.2	Positive	1	5.758	34.9		NEGATIVE	POSITIVE	POSITIVE	NEGATIVE	POSITIVE	NEGATIVE	NEGATIVE	NEGATIVE	NEGATIVE	NEGATIVE	POSITIVE	NEGATIVE		0	1	1	0	1	0	0	0	0	0	1	0
AE00001036DA3B	2024-02-15 15:00:00	2024-02-20 15:00:00	Inconclusive		4.81	68	Positive	1	7.415	35.3		NEGATIVE	NEGATIVE	NEGATIVE	NEGATIVE	NEGATIVE	NEGATIVE	NEGATIVE	NEGATIVE	NEGATIVE	NEGATIVE	POSITIVE	NEGATIVE		0	0	0	0	0	0	0	0	0	0	1	0
AE0000104E2B40	2024-02-15 16:19:00	2024-02-20 13:11:00	Positive	1	13.3	36.9	Positive	1	10.04	35.5		NEGATIVE	NEGATIVE	POSITIVE	NEGATIVE	POSITIVE	NEGATIVE	NEGATIVE	NEGATIVE	NEGATIVE	NEGATIVE	POSITIVE	NEGATIVE		0	0	1	0	1	0	0	0	0	0	1	0
AE0000104E9439	2024-02-15 16:26:00	2024-02-20 20:33:00	Negative	0	0	99	Positive	1	5.718	35.5		POSITIVE	NEGATIVE	POSITIVE	NEGATIVE	POSITIVE	NEGATIVE	NEGATIVE	NEGATIVE	POSITIVE	NEGATIVE	POSITIVE	NEGATIVE		1	0	1	0	1	0	0	0	1	0	1	0
AE000010374128	2024-02-15 16:30:00	2024-02-19 14:12:00	Negative	0	0	99	Positive	1	3.906	35.9		NEGATIVE	NEGATIVE	NEGATIVE	NEGATIVE	POSITIVE	NEGATIVE	NEGATIVE	NEGATIVE	NEGATIVE	NEGATIVE	POSITIVE	NEGATIVE		0	0	0	0	1	0	0	0	0	0	1	0
AE000010375E3F	2024-02-19 14:13:00	2024-02-22 14:53:00	Negative	0	0	99	Positive	1	27.79	34.8		NEGATIVE	POSITIVE	NEGATIVE	POSITIVE	POSITIVE	NEGATIVE	NEGATIVE	NEGATIVE	NEGATIVE	NEGATIVE	POSITIVE	NEGATIVE		0	1	0	1	1	0	0	0	0	0	1	0
AE0000104E3836	2024-02-20 13:11:00	2024-02-22 14:06:00	Negative	0	0	99	Positive	1	19.08	34.3		POSITIVE	POSITIVE	POSITIVE	NEGATIVE	POSITIVE	NEGATIVE	NEGATIVE	NEGATIVE	NEGATIVE	NEGATIVE	POSITIVE	NEGATIVE		1	1	1	0	1	0	0	0	0	0	1	0
AE0000104F953E	2024-02-20 14:03:00	2024-02-22 14:14:00	Negative	0	0	99	Positive	1	9.219	35.1		POSITIVE	POSITIVE	NEGATIVE	NEGATIVE	POSITIVE	NEGATIVE	NEGATIVE	NEGATIVE	POSITIVE	NEGATIVE	POSITIVE	NEGATIVE		1	1	0	0	1	0	0	0	1	0	1	0
AE0000102B802E	2024-02-20 14:39:00	2024-02-23 14:04:00	Positive	1	7.585	36	Positive	1	85.28	32.7		NEGATIVE	POSITIVE	NEGATIVE	NEGATIVE	POSITIVE	NEGATIVE	NEGATIVE	NEGATIVE	NEGATIVE	NEGATIVE	POSITIVE	NEGATIVE		0	1	0	0	1	0	0	0	0	0	1	0
AE0000102BF740	2024-02-20 14:40:00	2024-02-22 14:40:00	Negative	0	0	99	Positive	1	22.27	33.7		NEGATIVE	POSITIVE	NEGATIVE	NEGATIVE	POSITIVE	NEGATIVE	NEGATIVE	NEGATIVE	NEGATIVE	NEGATIVE	POSITIVE	NEGATIVE		0	1	0	0	1	0	0	0	0	0	1	0
AE00001036E53A	2024-02-20 15:01:00	2024-02-22 14:47:00	Negative	0	0	99	Positive	1	6.538	36.2		POSITIVE	POSITIVE	POSITIVE	POSITIVE	POSITIVE	NEGATIVE	NEGATIVE	NEGATIVE	POSITIVE	NEGATIVE	POSITIVE	NEGATIVE		1	1	1	1	1	0	0	0	1	0	1	0
AE0000104E863A	2024-02-22 14:06:00	2024-02-26 13:10:00	Negative	0	0	99	Inconclusive		0	68.9		NEGATIVE	NEGATIVE	NEGATIVE	NEGATIVE	POSITIVE	NEGATIVE	NEGATIVE	NEGATIVE	NEGATIVE	NEGATIVE	POSITIVE	NEGATIVE		0	0	0	0	1	0	0	0	0	0	1	0
AE0000104ED038	2024-02-22 14:14:00	2024-02-26 14:16:00	Negative	0	0	99	Inconclusive		0	67.3		NEGATIVE	NEGATIVE	NEGATIVE	NEGATIVE	POSITIVE	NEGATIVE	NEGATIVE	NEGATIVE	NEGATIVE	NEGATIVE	POSITIVE	NEGATIVE		0	0	0	0	1	0	0	0	0	0	1	0
AE0000104E7C48	2024-02-22 14:29:00	2024-02-26 15:08:00	Positive	1	8.135	36.4	Positive	1	23.4	34.4		NEGATIVE	POSITIVE	NEGATIVE	NEGATIVE	POSITIVE	NEGATIVE	NEGATIVE	NEGATIVE	POSITIVE	NEGATIVE	POSITIVE	NEGATIVE		0	1	0	0	1	0	0	0	1	0	1	0
AE0000102BC134	2024-02-22 14:41:00	2024-02-26 15:12:00	Negative	0	0	99	Positive	1	32.06	33.5		NEGATIVE	POSITIVE	NEGATIVE	NEGATIVE	NEGATIVE	NEGATIVE	NEGATIVE	NEGATIVE	NEGATIVE	NEGATIVE	POSITIVE	NEGATIVE		0	1	0	0	0	0	0	0	0	0	1	0
AE0000104E5132	2024-02-22 14:54:00	2024-02-26 14:56:00	Inconclusive		6.7	67.2	Positive	1	64.83	32.3		POSITIVE	POSITIVE	POSITIVE	NEGATIVE	POSITIVE	NEGATIVE	NEGATIVE	NEGATIVE	NEGATIVE	NEGATIVE	POSITIVE	NEGATIVE		1	1	1	0	1	0	0	0	0	0	1	0
AE0000102B8A39	2024-02-23 14:05:00	2024-02-26 14:30:00	Negative	0	0	99	Inconclusive		0	67.4		NEGATIVE	POSITIVE	POSITIVE	NEGATIVE	POSITIVE	NEGATIVE	NEGATIVE	NEGATIVE	POSITIVE	NEGATIVE	POSITIVE	NEGATIVE		0	1	1	0	1	0	0	0	1	0	1	0
AE0000104E6233	2024-02-26 13:11:00	2024-03-04 13:14:00	Negative	0	0	99	Positive	1	17.7	35.8		NEGATIVE	NEGATIVE	NEGATIVE	NEGATIVE	NEGATIVE	NEGATIVE	NEGATIVE	NEGATIVE	NEGATIVE	NEGATIVE	POSITIVE	NEGATIVE		0	0	0	0	0	0	0	0	0	0	1	0
AE0000104EEF50	2024-02-26 14:18:00	2024-02-29 20:28:00	Positive	1	62.8	35.5	Positive	1	11.6	36.7		NEGATIVE	NEGATIVE	NEGATIVE	POSITIVE	NEGATIVE	NEGATIVE	NEGATIVE	NEGATIVE	NEGATIVE	NEGATIVE	POSITIVE	NEGATIVE		0	0	0	1	0	0	0	0	0	0	1	0
AE00001037B432	2024-02-26 14:31:00	2024-02-29 14:29:00	Negative	0	0	99	Positive	1	6.6	37.4		NEGATIVE	POSITIVE	NEGATIVE	NEGATIVE	NEGATIVE	NEGATIVE	NEGATIVE	NEGATIVE	NEGATIVE	NEGATIVE	POSITIVE	NEGATIVE		0	1	0	0	0	0	0	0	0	0	1	0
AE000010387D38	2024-02-26 14:48:00	2024-02-29 14:38:00	Inconclusive		4.285	67.4	Positive	1	14.54	35.6		NEGATIVE	NEGATIVE	NEGATIVE	NEGATIVE	POSITIVE	NEGATIVE	NEGATIVE	NEGATIVE	NEGATIVE	NEGATIVE	POSITIVE	NEGATIVE		0	0	0	0	1	0	0	0	0	0	1	0
AE0000104E5F4E	2024-02-26 14:57:00	2024-02-29 16:40:00	Negative	0	0	99	Positive	1	16	36		POSITIVE	POSITIVE	POSITIVE	NEGATIVE	POSITIVE	NEGATIVE	NEGATIVE	NEGATIVE	NEGATIVE	NEGATIVE	POSITIVE	NEGATIVE		1	1	1	0	1	0	0	0	0	0	1	0
AE0000104DE53E	2024-02-26 15:09:00	2024-02-29 14:01:00	Negative	0	0	99	Inconclusive		0	69.4		POSITIVE	NEGATIVE	POSITIVE	NEGATIVE	NEGATIVE	NEGATIVE	NEGATIVE	NEGATIVE	NEGATIVE	NEGATIVE	POSITIVE	NEGATIVE		1	0	1	0	0	0	0	0	0	0	1	0
AE0000102B7C3E	2024-02-26 15:12:00	2024-02-29 14:03:00	Negative	0	0	99	Positive	1	50.22	33.8		POSITIVE	NEGATIVE	NEGATIVE	NEGATIVE	NEGATIVE	NEGATIVE	NEGATIVE	NEGATIVE	NEGATIVE	NEGATIVE	POSITIVE	NEGATIVE		1	0	0	0	0	0	0	0	0	0	1	0
AE0000104E1D3A	2024-02-29 14:02:00	2024-03-04 16:39:00	Positive	1	43.35	36.1	Inconclusive		0	68.1		NEGATIVE	NEGATIVE	NEGATIVE	NEGATIVE	NEGATIVE	NEGATIVE	NEGATIVE	NEGATIVE	NEGATIVE	NEGATIVE	POSITIVE	NEGATIVE		0	0	0	0	0	0	0	0	0	0	1	0
AE0000102B8432	2024-02-29 14:04:00	2024-03-04 14:31:00	Inconclusive		2.605	67.7	Positive	1	45.74	33.9		NEGATIVE	POSITIVE	NEGATIVE	NEGATIVE	NEGATIVE	NEGATIVE	NEGATIVE	NEGATIVE	NEGATIVE	NEGATIVE	POSITIVE	NEGATIVE		0	1	0	0	0	0	0	0	0	0	1	0
AE0000102C0F3C	2024-02-29 14:30:00	2024-03-04 14:35:00	Negative	0	0	99	Positive	1	13.5	37.6		NEGATIVE	POSITIVE	NEGATIVE	POSITIVE	NEGATIVE	NEGATIVE	NEGATIVE	NEGATIVE	NEGATIVE	NEGATIVE	POSITIVE	NEGATIVE		0	1	0	1	0	0	0	0	0	0	1	0
AE00001037072C	2024-02-29 14:39:00	2024-03-04 14:46:00	Negative	0	0	99	Inconclusive		0	68.2		NEGATIVE	NEGATIVE	NEGATIVE	NEGATIVE	NEGATIVE	NEGATIVE	NEGATIVE	NEGATIVE	NEGATIVE	NEGATIVE	POSITIVE	NEGATIVE		0	0	0	0	0	0	0	0	0	0	1	0
AE0000104E6334	2024-02-29 16:39:00	2024-03-04 14:47:00	Negative	0	0	99	Positive	1	6.46	37.1		NEGATIVE	NEGATIVE	NEGATIVE	NEGATIVE	NEGATIVE	NEGATIVE	NEGATIVE	NEGATIVE	NEGATIVE	NEGATIVE	POSITIVE	NEGATIVE		0	0	0	0	0	0	0	0	0	0	1	0
AE0000104FF94C	2024-02-29 20:29:00	2024-03-04 13:25:00	Negative	0	0	99	Negative	0	0	99		NEGATIVE	NEGATIVE	NEGATIVE	POSITIVE	POSITIVE	NEGATIVE	NEGATIVE	NEGATIVE	NEGATIVE	NEGATIVE	POSITIVE	NEGATIVE		0	0	0	1	1	0	0	0	0	0	1	0
AE0000104DDE4E	2024-03-04 13:14:00	2024-03-11 12:56:00	Negative	0	0	99	Inconclusive		2.73	39.1		NEGATIVE	NEGATIVE	NEGATIVE	NEGATIVE	NEGATIVE	NEGATIVE	NEGATIVE	NEGATIVE	NEGATIVE	NEGATIVE	POSITIVE	NEGATIVE		0	0	0	0	0	0	0	0	0	0	1	0
AE0000104F9338	2024-03-04 13:26:00	2024-03-11 14:39:00	Negative	0	0	99	Inconclusive		5.9	38.9		NEGATIVE	NEGATIVE	NEGATIVE	NEGATIVE	NEGATIVE	NEGATIVE	NEGATIVE	NEGATIVE	NEGATIVE	NEGATIVE	POSITIVE	NEGATIVE		0	0	0	0	0	0	0	0	0	0	1	0
AE0000104F6336	2024-03-04 14:32:00	2024-03-07 14:09:00	Negative	0	0	99	Positive	1	11.1	37		NEGATIVE	NEGATIVE	NEGATIVE	NEGATIVE	POSITIVE	NEGATIVE	NEGATIVE	NEGATIVE	NEGATIVE	NEGATIVE	POSITIVE	NEGATIVE		0	0	0	0	1	0	0	0	0	0	1	0
AE00001037AD3C	2024-03-04 14:36:00	2024-03-07 14:26:00	Negative	0	0	99	Positive	1	9.76	38.1		NEGATIVE	NEGATIVE	NEGATIVE	NEGATIVE	NEGATIVE	NEGATIVE	NEGATIVE	NEGATIVE	NEGATIVE	NEGATIVE	POSITIVE	NEGATIVE		0	0	0	0	0	0	0	0	0	0	1	0
AE00001036DF4C	2024-03-04 14:47:00	2024-03-07 14:43:00	Negative	0	0	99	Positive	1	2.37	38.9		NEGATIVE	NEGATIVE	NEGATIVE	POSITIVE	NEGATIVE	NEGATIVE	NEGATIVE	NEGATIVE	NEGATIVE	NEGATIVE	POSITIVE	NEGATIVE		0	0	0	1	0	0	0	0	0	0	1	0
AE0000104E3332	2024-03-04 14:48:00	2024-03-08 14:46:00	Negative	0	0	99	Positive	1	2.31	38.7		NEGATIVE	NEGATIVE	NEGATIVE	NEGATIVE	NEGATIVE	NEGATIVE	NEGATIVE	NEGATIVE	NEGATIVE	NEGATIVE	POSITIVE	NEGATIVE		0	0	0	0	0	0	0	0	0	0	1	0
AE0000104E773A	2024-03-04 16:39:00	2024-03-07 14:30:00	Negative	0	0	99	Positive	1	8.42	37.6		NEGATIVE	NEGATIVE	POSITIVE	NEGATIVE	POSITIVE	NEGATIVE	NEGATIVE	NEGATIVE	NEGATIVE	NEGATIVE	POSITIVE	NEGATIVE		0	0	1	0	1	0	0	0	0	0	1	0
AE0000104DDF4C	2024-03-11 12:57:00	2024-03-18 12:14:00	Negative	0	0	99	Negative	0	0	99		NEGATIVE	POSITIVE	NEGATIVE	NEGATIVE	NEGATIVE	NEGATIVE	NEGATIVE	NEGATIVE	NEGATIVE	NEGATIVE	NEGATIVE	NEGATIVE		0	1	0	0	0	0	0	0	0	0	0	0
AE0000104E283D	2024-03-11 13:07:00	2024-03-14 13:15:00	Negative	0	0	99	Positive	1	9.203	34.3		NEGATIVE	NEGATIVE	NEGATIVE	NEGATIVE	NEGATIVE	NEGATIVE	NEGATIVE	NEGATIVE	NEGATIVE	NEGATIVE	POSITIVE	NEGATIVE		0	0	0	0	0	0	0	0	0	0	1	0
AE00001037AE49	2024-03-11 13:37:00	2024-03-14 13:26:00	Negative	0	0	99	Negative	0	0	99		NEGATIVE	POSITIVE	NEGATIVE	NEGATIVE	POSITIVE	NEGATIVE	NEGATIVE	NEGATIVE	NEGATIVE	NEGATIVE	POSITIVE	NEGATIVE		0	1	0	0	1	0	0	0	0	0	1	0
AE0000104F583C	2024-03-11 13:42:00	2024-03-14 13:38:00	Negative	0	0	99	Positive	1	5.277	35.5		NEGATIVE	NEGATIVE	NEGATIVE	NEGATIVE	NEGATIVE	NEGATIVE	NEGATIVE	NEGATIVE	NEGATIVE	NEGATIVE	POSITIVE	NEGATIVE		0	0	0	0	0	0	0	0	0	0	1	0
AE0000104F102D	2024-03-11 14:40:00	2024-03-15 13:02:00	Negative	0	0	99	Negative	0	0	99		NEGATIVE	NEGATIVE	NEGATIVE	NEGATIVE	NEGATIVE	NEGATIVE	NEGATIVE	NEGATIVE	NEGATIVE	NEGATIVE	POSITIVE	NEGATIVE		0	0	0	0	0	0	0	0	0	0	1	0
AE00001036CF4A	2024-03-11 18:10:00	2024-03-14 13:42:00	Negative	0	0	99	Positive	1	28.78	31.8		POSITIVE	POSITIVE	NEGATIVE	NEGATIVE	NEGATIVE	NEGATIVE	NEGATIVE	NEGATIVE	NEGATIVE	NEGATIVE	POSITIVE	NEGATIVE		1	1	0	0	0	0	0	0	0	0	1	0
AE0000104E6942	2024-03-11 20:12:00	2024-03-14 14:46:00	Negative	0	0	99	Inconclusive		0	67.4		NEGATIVE	POSITIVE	NEGATIVE	NEGATIVE	POSITIVE	NEGATIVE	NEGATIVE	NEGATIVE	NEGATIVE	NEGATIVE	POSITIVE	NEGATIVE		0	1	0	0	1	0	0	0	0	0	1	0
AE0000104E3A39	2024-03-18 12:14:00	2024-04-02 12:17:00	Positive	1	0.3815	37.2	Positive	1	6.56	36.9		NEGATIVE	NEGATIVE	NEGATIVE	NEGATIVE	NEGATIVE	NEGATIVE	NEGATIVE	NEGATIVE	NEGATIVE	NEGATIVE	POSITIVE	NEGATIVE		0	0	0	0	0	0	0	0	0	0	1	0
AE0000104EE13A	2024-03-18 12:52:00	2024-03-21 13:02:00	Positive	1	24.4	35.4	Negative	0	0	99		NEGATIVE	NEGATIVE	NEGATIVE	POSITIVE	POSITIVE	POSITIVE	NEGATIVE	NEGATIVE	NEGATIVE	NEGATIVE	POSITIVE	NEGATIVE		0	0	0	1	1	1	0	0	0	0	1	0
AE0000104E8F44	2024-03-18 13:03:00	2024-03-21 17:30:00	Negative	0	0	99	Inconclusive		0	68.2		NEGATIVE	NEGATIVE	NEGATIVE	NEGATIVE	POSITIVE	NEGATIVE	NEGATIVE	NEGATIVE	NEGATIVE	NEGATIVE	POSITIVE	NEGATIVE		0	0	0	0	1	0	0	0	0	0	1	0
AE0000102BD338	2024-03-18 13:08:00	2024-03-21 13:41:00	Positive	1	15.145	36.5	Inconclusive		1.615	67.2		NEGATIVE	POSITIVE	POSITIVE	NEGATIVE	NEGATIVE	NEGATIVE	NEGATIVE	NEGATIVE	NEGATIVE	NEGATIVE	POSITIVE	NEGATIVE		0	1	1	0	0	0	0	0	0	0	1	0
AE0000102BB738	2024-03-18 13:43:00	2024-03-21 13:20:00	Inconclusive		5.3e-19	68.4	Inconclusive		0	66.7		NEGATIVE	POSITIVE	NEGATIVE	POSITIVE	POSITIVE	NEGATIVE	NEGATIVE	NEGATIVE	NEGATIVE	NEGATIVE	POSITIVE	NEGATIVE		0	1	0	1	1	0	0	0	0	0	1	0
AE00001036AD3A	2024-03-18 13:51:00	2024-03-21 19:24:00	Negative	0	0	99	Positive	1	1.33	37.6		NEGATIVE	POSITIVE	POSITIVE	NEGATIVE	NEGATIVE	NEGATIVE	NEGATIVE	NEGATIVE	NEGATIVE	NEGATIVE	POSITIVE	NEGATIVE		0	1	1	0	0	0	0	0	0	0	1	0
AE0000104EDB4A	2024-03-21 13:02:00	2024-04-01 14:01:00	Inconclusive		1.075e-60	69	Negative	0	0	99		NEGATIVE	NEGATIVE	NEGATIVE	NEGATIVE	NEGATIVE	NEGATIVE	NEGATIVE	NEGATIVE	POSITIVE	NEGATIVE	POSITIVE	NEGATIVE		0	0	0	0	0	0	0	0	1	0	1	0
AE0000102BBC46	2024-03-21 13:21:00	2024-04-01 13:44:00	Negative	0	0	99	Positive	1	5.38	34.7		POSITIVE	POSITIVE	NEGATIVE	POSITIVE	NEGATIVE	NEGATIVE	NEGATIVE	NEGATIVE	NEGATIVE	NEGATIVE	POSITIVE	NEGATIVE		1	1	0	1	0	0	0	0	0	0	1	0
AE0000104F7134	2024-03-21 13:41:00	2024-04-01 13:20:00	Inconclusive		3.225	68.2	Inconclusive		4.217	37.7		NEGATIVE	NEGATIVE	NEGATIVE	NEGATIVE	NEGATIVE	NEGATIVE	NEGATIVE	NEGATIVE	NEGATIVE	NEGATIVE	POSITIVE	NEGATIVE		0	0	0	0	0	0	0	0	0	0	1	0
AE0000102B0128	2024-03-21 13:43:00	2024-04-01 14:01:00	Negative	0	0	99	Inconclusive		0	67.4		NEGATIVE	POSITIVE	NEGATIVE	NEGATIVE	NEGATIVE	NEGATIVE	NEGATIVE	NEGATIVE	NEGATIVE	NEGATIVE	POSITIVE	NEGATIVE		0	1	0	0	0	0	0	0	0	0	1	0
AE0000104E0631	2024-03-21 17:31:00	2024-04-01 13:24:00	Negative	0	0	99	Negative	0	0	99		NEGATIVE	NEGATIVE	NEGATIVE	POSITIVE	POSITIVE	NEGATIVE	NEGATIVE	NEGATIVE	NEGATIVE	NEGATIVE	POSITIVE	NEGATIVE		0	0	0	1	1	0	0	0	0	0	1	0
AE00001036E83A	2024-03-21 19:25:00	2024-04-01 20:20:00	Negative	0	0	99	Inconclusive		0	68.5		NEGATIVE	POSITIVE	NEGATIVE	NEGATIVE	NEGATIVE	NEGATIVE	NEGATIVE	NEGATIVE	NEGATIVE	NEGATIVE	POSITIVE	NEGATIVE		0	1	0	0	0	0	0	0	0	0	1	0
AE0000104F6235	2024-04-01 13:21:00	2024-04-04 13:31:00	Negative	0	0	99	Positive	1	5.17	35.4		NEGATIVE	NEGATIVE	NEGATIVE	NEGATIVE	NEGATIVE	NEGATIVE	NEGATIVE	NEGATIVE	NEGATIVE	NEGATIVE	POSITIVE	NEGATIVE		0	0	0	0	0	0	0	0	0	0	1	0
AE0000104EEC49	2024-04-01 14:02:00	2024-04-05 15:07:00	Negative	0	0	99	Negative	0	0	99		NEGATIVE	NEGATIVE	NEGATIVE	NEGATIVE	NEGATIVE	NEGATIVE	NEGATIVE	NEGATIVE	POSITIVE	NEGATIVE	POSITIVE	NEGATIVE		0	0	0	0	0	0	0	0	1	0	1	0
AE0000104EAA47	2024-04-02 12:18:00	2024-04-05 13:00:00	Negative	0	0	99	Positive	1	25.8	32.8		NEGATIVE	NEGATIVE	NEGATIVE	NEGATIVE	NEGATIVE	NEGATIVE	NEGATIVE	NEGATIVE	NEGATIVE	NEGATIVE	POSITIVE	NEGATIVE		0	0	0	0	0	0	0	0	0	0	1	0
AE0000104E0839	2024-04-01 13:24:00	2024-04-05 14:23:00	Negative	0	0	99	Inconclusive		0	68.2		NEGATIVE	NEGATIVE	POSITIVE	NEGATIVE	NEGATIVE	NEGATIVE	NEGATIVE	NEGATIVE	NEGATIVE	NEGATIVE	POSITIVE	NEGATIVE		0	0	1	0	0	0	0	0	0	0	1	0
AE0000102B1938	2024-04-01 13:44:00	2024-04-04 13:29:00	Negative	0	0	99	Positive	1	2.472	34.3		NEGATIVE	NEGATIVE	NEGATIVE	NEGATIVE	NEGATIVE	NEGATIVE	NEGATIVE	NEGATIVE	NEGATIVE	NEGATIVE	POSITIVE	NEGATIVE		0	0	0	0	0	0	0	0	0	0	1	0
AE00001036C332	2024-04-01 20:21:00	2024-04-05 13:48:00	Negative	0	0	99	Inconclusive		0.4504	67.8		NEGATIVE	NEGATIVE	POSITIVE	POSITIVE	POSITIVE	NEGATIVE	NEGATIVE	NEGATIVE	NEGATIVE	NEGATIVE	POSITIVE	NEGATIVE		0	0	1	1	1	0	0	0	0	0	1	0
AE0000104EEE52	2024-04-08 13:08:00	2024-04-11 19:15:00	Negative	0	0	99	Inconclusive		0.534	67.7		NEGATIVE	NEGATIVE	NEGATIVE	NEGATIVE	NEGATIVE	NEGATIVE	NEGATIVE	NEGATIVE	NEGATIVE	NEGATIVE	POSITIVE	NEGATIVE		0	0	0	0	0	0	0	0	0	0	1	0
AE0000104E7A41	2024-04-08 13:26:00	2024-04-11 13:59:00	Negative	0	0	99	Negative	0	0	99		NEGATIVE	NEGATIVE	NEGATIVE	NEGATIVE	NEGATIVE	NEGATIVE	NEGATIVE	NEGATIVE	NEGATIVE	NEGATIVE	POSITIVE	NEGATIVE		0	0	0	0	0	0	0	0	0	0	1	0
AE00001037A534	2024-04-08 13:50:00	2024-04-11 13:21:00	Negative	0	0	99	Positive	1	2.686	35.7		NEGATIVE	NEGATIVE	NEGATIVE	NEGATIVE	NEGATIVE	NEGATIVE	NEGATIVE	NEGATIVE	NEGATIVE	NEGATIVE	POSITIVE	NEGATIVE		0	0	0	0	0	0	0	0	0	0	1	0
AE000010386A3C	2024-04-08 13:58:00	2024-04-11 13:41:00	Negative	0	0	99	Positive	1	1.09	36.9		NEGATIVE	NEGATIVE	NEGATIVE	NEGATIVE	NEGATIVE	NEGATIVE	NEGATIVE	NEGATIVE	NEGATIVE	NEGATIVE	POSITIVE	NEGATIVE		0	0	0	0	0	0	0	0	0	0	1	0
AE0000102B6A40	2024-04-08 15:27:00	2024-04-12 14:58:00	Negative	0	0	99	Positive	1	3.298	35.5		NEGATIVE	POSITIVE	NEGATIVE	NEGATIVE	NEGATIVE	NEGATIVE	NEGATIVE	NEGATIVE	NEGATIVE	NEGATIVE	POSITIVE	NEGATIVE		0	1	0	0	0	0	0	0	0	0	1	0
AE0000102B9A3B	2024-04-11 12:57:00	2024-04-15 12:18:00	Negative	0	0	99	Inconclusive		0	68.5		NEGATIVE	NEGATIVE	NEGATIVE	NEGATIVE	NEGATIVE	NEGATIVE	NEGATIVE	NEGATIVE	NEGATIVE	NEGATIVE	POSITIVE	NEGATIVE		0	0	0	0	0	0	0	0	0	0	1	0
AE0000102C0630	2024-04-11 13:21:00	2024-04-15 13:52:00	Negative	0	0	99	Positive	1	2.761	35.6		NEGATIVE	NEGATIVE	NEGATIVE	NEGATIVE	NEGATIVE	NEGATIVE	NEGATIVE	NEGATIVE	NEGATIVE	NEGATIVE	POSITIVE	NEGATIVE		0	0	0	0	0	0	0	0	0	0	1	0
AE00001036F536	2024-04-11 13:42:00	2024-04-15 13:34:00	Negative	0	0	99	Inconclusive		0	68.2		NEGATIVE	NEGATIVE	NEGATIVE	NEGATIVE	NEGATIVE	NEGATIVE	NEGATIVE	NEGATIVE	NEGATIVE	NEGATIVE	POSITIVE	NEGATIVE		0	0	0	0	0	0	0	0	0	0	1	0
AE0000104E1F46	2024-04-11 14:00:00	2024-04-15 13:09:00	Negative	0	0	99	Negative	0	0	99		NEGATIVE	NEGATIVE	NEGATIVE	NEGATIVE	NEGATIVE	NEGATIVE	NEGATIVE	NEGATIVE	NEGATIVE	NEGATIVE	POSITIVE	NEGATIVE		0	0	0	0	0	0	0	0	0	0	1	0
AE0000104EE039	2024-04-11 19:16:00	2024-04-15 12:48:00	Negative	0	0	99	Negative	0	0	99		NEGATIVE	POSITIVE	NEGATIVE	POSITIVE	POSITIVE	NEGATIVE	NEGATIVE	NEGATIVE	NEGATIVE	NEGATIVE	POSITIVE	NEGATIVE		0	1	0	1	1	0	0	0	0	0	1	0
AE000010370023	2024-04-12 15:00:00	2024-04-15 15:43:00	Negative	0	0	99	Negative	0	0	99		NEGATIVE	POSITIVE	NEGATIVE	POSITIVE	NEGATIVE	NEGATIVE	NEGATIVE	NEGATIVE	NEGATIVE	NEGATIVE	POSITIVE	NEGATIVE		0	1	0	1	0	0	0	0	0	0	1	0
AE0000102BDE46	2024-04-15 12:19:00	2024-04-19 13:56:00	Negative	0	0	99	Positive	1	2.389	35.9		NEGATIVE	NEGATIVE	NEGATIVE	NEGATIVE	NEGATIVE	NEGATIVE	NEGATIVE	NEGATIVE	NEGATIVE	NEGATIVE	POSITIVE	NEGATIVE		0	0	0	0	0	0	0	0	0	0	1	0
AE0000104ED841	2024-04-15 12:49:00	2024-04-18 13:07:00	Negative	0	0	99	Positive	1	2.422	36.6		NEGATIVE	NEGATIVE	NEGATIVE	NEGATIVE	NEGATIVE	NEGATIVE	NEGATIVE	NEGATIVE	NEGATIVE	NEGATIVE	POSITIVE	NEGATIVE		0	0	0	0	0	0	0	0	0	0	1	0
AE0000104E4130	2024-04-15 13:10:00	2024-04-18 13:21:00	Negative	0	0	99	Negative	0	0	99		NEGATIVE	POSITIVE	NEGATIVE	NEGATIVE	NEGATIVE	NEGATIVE	NEGATIVE	NEGATIVE	NEGATIVE	NEGATIVE	POSITIVE	NEGATIVE		0	1	0	0	0	0	0	0	0	0	1	0
AE00001038712C	2024-04-15 13:36:00	2024-04-18 13:34:00	Negative	0	0	99	Negative	0	0	99		NEGATIVE	NEGATIVE	NEGATIVE	NEGATIVE	NEGATIVE	NEGATIVE	NEGATIVE	NEGATIVE	NEGATIVE	NEGATIVE	POSITIVE	NEGATIVE		0	0	0	0	0	0	0	0	0	0	1	0
AE0000102B2B36	2024-04-15 13:53:00	2024-04-18 14:02:00	Negative	0	0	99	Positive	1	1.211	36.2		NEGATIVE	NEGATIVE	NEGATIVE	POSITIVE	NEGATIVE	NEGATIVE	NEGATIVE	NEGATIVE	NEGATIVE	NEGATIVE	POSITIVE	NEGATIVE		0	0	0	1	0	0	0	0	0	0	1	0
AE0000102B2D40	2024-04-15 15:42:00	2024-04-19 13:56:00	Negative	0	0	99	Inconclusive		0	67.4		NEGATIVE	NEGATIVE	NEGATIVE	POSITIVE	NEGATIVE	NEGATIVE	NEGATIVE	NEGATIVE	NEGATIVE	NEGATIVE	POSITIVE	NEGATIVE		0	0	0	1	0	0	0	0	0	0	1	0
AE0000104EDC47	2024-04-18 13:08:00	2024-04-22 12:37:00	Negative	0	0	99	Positive	1	307.1	28.9		POSITIVE	POSITIVE	NEGATIVE	NEGATIVE	NEGATIVE	NEGATIVE	NEGATIVE	NEGATIVE	NEGATIVE	NEGATIVE	POSITIVE	NEGATIVE		1	1	0	0	0	0	0	0	0	0	1	0
AE0000104E202D	2024-04-18 13:22:00	2024-04-22 13:32:00	Negative	0	0	99	Inconclusive		0.9935	67		NEGATIVE	NEGATIVE	NEGATIVE	NEGATIVE	NEGATIVE	NEGATIVE	NEGATIVE	NEGATIVE	NEGATIVE	NEGATIVE	POSITIVE	NEGATIVE		0	0	0	0	0	0	0	0	0	0	1	0
AE00001036D639	2024-04-18 13:35:00	2024-04-22 13:40:00	Negative	0	0	99	Inconclusive		0.8555	67.3		NEGATIVE	NEGATIVE	NEGATIVE	NEGATIVE	NEGATIVE	NEGATIVE	NEGATIVE	NEGATIVE	POSITIVE	NEGATIVE	POSITIVE	NEGATIVE		0	0	0	0	0	0	0	0	1	0	1	0
AE00001037CE3E	2024-04-18 14:02:00	2024-04-22 13:28:00	Negative	0	0	99	Inconclusive		1.089	66.9		NEGATIVE	NEGATIVE	NEGATIVE	POSITIVE	NEGATIVE	NEGATIVE	NEGATIVE	NEGATIVE	NEGATIVE	NEGATIVE	POSITIVE	NEGATIVE		0	0	0	1	0	0	0	0	0	0	1	0
AE000010376A3A	2024-04-19 13:57:00	2024-04-22 14:48:00	Negative	0	0	99	Positive	1	0.6735	37		NEGATIVE	NEGATIVE	NEGATIVE	NEGATIVE	NEGATIVE	NEGATIVE	NEGATIVE	NEGATIVE	NEGATIVE	NEGATIVE	POSITIVE	NEGATIVE		0	0	0	0	0	0	0	0	0	0	1	0
AE0000102BCF42	2024-04-19 13:57:00	2024-04-22 12:23:00	Negative	0	0	99	Negative	0	0	99		NEGATIVE	NEGATIVE	NEGATIVE	NEGATIVE	NEGATIVE	NEGATIVE	NEGATIVE	NEGATIVE	NEGATIVE	NEGATIVE	POSITIVE	NEGATIVE		0	0	0	0	0	0	0	0	0	0	1	0
AE0000102BDA43	2024-04-22 12:23:00	2024-04-26 12:54:00	Negative	0	0	99	Positive	1	1.877	36.8		NEGATIVE	POSITIVE	NEGATIVE	NEGATIVE	NEGATIVE	NEGATIVE	NEGATIVE	NEGATIVE	NEGATIVE	NEGATIVE	POSITIVE	NEGATIVE		0	1	0	0	0	0	0	0	0	0	1	0
AE00001038152A	2024-04-22 12:38:00	2024-04-25 13:49:00	Negative	0	0	99	Positive	1	3.582	35.6		NEGATIVE	NEGATIVE	NEGATIVE	NEGATIVE	NEGATIVE	NEGATIVE	NEGATIVE	NEGATIVE	NEGATIVE	NEGATIVE	POSITIVE	NEGATIVE		0	0	0	0	0	0	0	0	0	0	1	0
AE00001037CC42	2024-04-22 13:28:00	2024-04-25 13:28:00	Negative	0	0	99	Positive	1	9.201	33.9		NEGATIVE	POSITIVE	NEGATIVE	POSITIVE	NEGATIVE	NEGATIVE	NEGATIVE	NEGATIVE	POSITIVE	NEGATIVE	POSITIVE	NEGATIVE		0	1	0	1	0	0	0	0	1	0	1	0
AE0000104E573E	2024-04-22 13:32:00	2024-04-25 13:22:00	Negative	0	0	99	Negative	0	0	99		NEGATIVE	NEGATIVE	NEGATIVE	POSITIVE	NEGATIVE	NEGATIVE	NEGATIVE	NEGATIVE	NEGATIVE	NEGATIVE	POSITIVE	NEGATIVE		0	0	0	1	0	0	0	0	0	0	1	0
AE00001037F638	2024-04-22 13:41:00	2024-04-25 13:45:00	Negative	0	0	99	Inconclusive		0	68		NEGATIVE	POSITIVE	NEGATIVE	NEGATIVE	NEGATIVE	NEGATIVE	NEGATIVE	NEGATIVE	NEGATIVE	NEGATIVE	POSITIVE	NEGATIVE		0	1	0	0	0	0	0	0	0	0	1	0
AE000010370832	2024-04-22 14:49:00	2024-04-25 19:28:00	Negative	0	0	99	Positive	1	1.7	36.7		NEGATIVE	NEGATIVE	NEGATIVE	NEGATIVE	NEGATIVE	NEGATIVE	NEGATIVE	NEGATIVE	NEGATIVE	NEGATIVE	POSITIVE	NEGATIVE		0	0	0	0	0	0	0	0	0	0	1	0
AE0000102BEA45	2024-04-25 13:22:00	2024-04-30 13:35:00	Negative	0	0	99	Negative	0	0	99		NEGATIVE	NEGATIVE	NEGATIVE	POSITIVE	NEGATIVE	NEGATIVE	NEGATIVE	NEGATIVE	NEGATIVE	NEGATIVE	POSITIVE	NEGATIVE		0	0	0	1	0	0	0	0	0	0	1	0
AE0000102BE136	2024-04-25 13:29:00	2024-04-29 13:19:00	Negative	0	0	99	Positive	1	2.509	36.8		NEGATIVE	NEGATIVE	NEGATIVE	NEGATIVE	NEGATIVE	NEGATIVE	NEGATIVE	NEGATIVE	NEGATIVE	NEGATIVE	POSITIVE	NEGATIVE		0	0	0	0	0	0	0	0	0	0	1	0
AE0000104DE746	2024-04-25 13:49:00	2024-04-29 13:33:00	Negative	0	0	99	Negative	0	0	99		NEGATIVE	NEGATIVE	NEGATIVE	NEGATIVE	NEGATIVE	NEGATIVE	NEGATIVE	NEGATIVE	NEGATIVE	NEGATIVE	POSITIVE	NEGATIVE		0	0	0	0	0	0	0	0	0	0	1	0
AE000010375D40	2024-04-25 19:29:00	2024-04-29 14:31:00	Negative	0	0	99	Positive	1	2.998	37.3		NEGATIVE	NEGATIVE	NEGATIVE	POSITIVE	NEGATIVE	NEGATIVE	NEGATIVE	NEGATIVE	NEGATIVE	NEGATIVE	POSITIVE	NEGATIVE		0	0	0	1	0	0	0	0	0	0	1	0
AE0000102BD237	2024-04-26 12:55:00	2024-04-29 12:00:00	Negative	0	0	99	Inconclusive		0	68		NEGATIVE	NEGATIVE	NEGATIVE	NEGATIVE	NEGATIVE	NEGATIVE	NEGATIVE	NEGATIVE	NEGATIVE	NEGATIVE	POSITIVE	NEGATIVE		0	0	0	0	0	0	0	0	0	0	1	0
AE0000102BDF44	2024-04-29 12:01:00	2024-05-02 13:03:00	Negative	0	0	99	Inconclusive		0	68		NEGATIVE	NEGATIVE	NEGATIVE	NEGATIVE	NEGATIVE	NEGATIVE	NEGATIVE	NEGATIVE	NEGATIVE	NEGATIVE	POSITIVE	NEGATIVE		0	0	0	0	0	0	0	0	0	0	1	0
AE000010003865	2024-04-29 12:44:00	2024-05-02 12:37:00	Negative	0	0	99	Inconclusive		0.98	67.8		NEGATIVE	NEGATIVE	NEGATIVE	NEGATIVE	NEGATIVE	NEGATIVE	NEGATIVE	POSITIVE	NEGATIVE	NEGATIVE	POSITIVE	NEGATIVE		0	0	0	0	0	0	0	1	0	0	1	0
AE000010363328	2024-04-29 13:20:00	2024-05-02 13:20:00	Negative	0	0	99	Positive	1	15.78	34		NEGATIVE	POSITIVE	NEGATIVE	POSITIVE	NEGATIVE	NEGATIVE	NEGATIVE	POSITIVE	NEGATIVE	NEGATIVE	POSITIVE	NEGATIVE		0	1	0	1	0	0	0	1	0	0	1	0
AE00001036D02F	2024-04-29 14:32:00	2024-05-03 14:51:00	Negative	0	0	99	Positive	1	3.722	36.2		NEGATIVE	NEGATIVE	NEGATIVE	POSITIVE	NEGATIVE	NEGATIVE	NEGATIVE	NEGATIVE	NEGATIVE	NEGATIVE	POSITIVE	NEGATIVE		0	0	0	1	0	0	0	0	0	0	1	0
AE0000102B8836	2024-04-30 13:37:00	2024-05-06 13:01:00	Negative	0	0	99	Inconclusive		0	68.3		NEGATIVE	NEGATIVE	NEGATIVE	NEGATIVE	NEGATIVE	NEGATIVE	NEGATIVE	NEGATIVE	NEGATIVE	NEGATIVE	POSITIVE	NEGATIVE		0	0	0	0	0	0	0	0	0	0	1	0
AE0000102BE33A	2024-05-06 12:09:00	2024-05-09 13:53:00	Negative	0	0	99	Inconclusive		0.655	67.2		NEGATIVE	POSITIVE	NEGATIVE	NEGATIVE	NEGATIVE	NEGATIVE	NEGATIVE	NEGATIVE	NEGATIVE	NEGATIVE	POSITIVE	NEGATIVE		0	1	0	0	0	0	0	0	0	0	1	0
AE0000104DDA4B	2024-05-06 13:01:00	2024-05-13 13:06:00	Negative	0	0	99	Inconclusive		0.333	67.7		NEGATIVE	NEGATIVE	NEGATIVE	NEGATIVE	NEGATIVE	NEGATIVE	NEGATIVE	NEGATIVE	NEGATIVE	NEGATIVE	POSITIVE	NEGATIVE		0	0	0	0	0	0	0	0	0	0	1	0
AE00001037A435	2024-05-06 13:43:00	2024-05-09 13:47:00	Negative	0	0	99	Positive	1	0.685	35.8		NEGATIVE	POSITIVE	NEGATIVE	POSITIVE	NEGATIVE	NEGATIVE	NEGATIVE	NEGATIVE	NEGATIVE	NEGATIVE	POSITIVE	NEGATIVE		0	1	0	1	0	0	0	0	0	0	1	0
AE0000104CB842	2024-05-06 13:45:00	2024-05-09 14:19:00	Negative	0	0	99	Inconclusive		0.4095	68.1		NEGATIVE	NEGATIVE	NEGATIVE	NEGATIVE	NEGATIVE	NEGATIVE	NEGATIVE	NEGATIVE	NEGATIVE	NEGATIVE	POSITIVE	NEGATIVE		0	0	0	0	0	0	0	0	0	0	1	0
AE0000102B893C	2024-05-06 13:46:00	2024-05-09 13:39:00	Inconclusive		6.15	67.6	Positive	1	2.02	35.7		NEGATIVE	NEGATIVE	NEGATIVE	NEGATIVE	NEGATIVE	NEGATIVE	NEGATIVE	NEGATIVE	NEGATIVE	NEGATIVE	POSITIVE	NEGATIVE		0	0	0	0	0	0	0	0	0	0	1	0
AE00001037442E	2024-05-07 16:01:00	2024-05-09 20:34:00	Negative	0	0	99	Inconclusive		1.49	67.1		NEGATIVE	NEGATIVE	NEGATIVE	POSITIVE	NEGATIVE	NEGATIVE	NEGATIVE	NEGATIVE	NEGATIVE	NEGATIVE	POSITIVE	NEGATIVE		0	0	0	1	0	0	0	0	0	0	1	0
AE0000104D4637	2024-05-09 13:39:00	2024-05-13 13:11:00	Negative	0	0	99	Positive	1	3.2	34.7		NEGATIVE	NEGATIVE	NEGATIVE	NEGATIVE	NEGATIVE	NEGATIVE	NEGATIVE	NEGATIVE	NEGATIVE	NEGATIVE	POSITIVE	NEGATIVE		0	0	0	0	0	0	0	0	0	0	1	0
AE000010361226	2024-05-09 13:47:00	2024-05-13 13:27:00	Negative	0	0	99	Inconclusive		0.3355	67.7		NEGATIVE	NEGATIVE	NEGATIVE	POSITIVE	NEGATIVE	NEGATIVE	NEGATIVE	NEGATIVE	NEGATIVE	NEGATIVE	POSITIVE	NEGATIVE		0	0	0	1	0	0	0	0	0	0	1	0
AE0000104CAB40	2024-05-09 14:19:00	2024-05-13 13:37:00	Negative	0	0	99	Inconclusive		0.815	67.5		NEGATIVE	NEGATIVE	NEGATIVE	NEGATIVE	NEGATIVE	NEGATIVE	NEGATIVE	NEGATIVE	NEGATIVE	NEGATIVE	POSITIVE	NEGATIVE		0	0	0	0	0	0	0	0	0	0	1	0
AE0000104E2F48	2024-05-09 20:34:00	2024-05-13 18:48:00	Negative	0	0	99	Inconclusive		2.395	66.7		NEGATIVE	POSITIVE	NEGATIVE	POSITIVE	NEGATIVE	NEGATIVE	NEGATIVE	NEGATIVE	NEGATIVE	NEGATIVE	POSITIVE	NEGATIVE		0	1	0	1	0	0	0	0	0	0	1	0
AE000010003904	2024-05-10 19:18:00	2024-05-13 17:26:00	Negative	0	0	99	Negative	0	0	99		NEGATIVE	NEGATIVE	NEGATIVE	NEGATIVE	NEGATIVE	NEGATIVE	NEGATIVE	NEGATIVE	NEGATIVE	NEGATIVE	POSITIVE	NEGATIVE		0	0	0	0	0	0	0	0	0	0	1	0
AE000010003869	2024-05-20 12:42:00	2024-05-28 13:06:00	Negative	0	0	99	Negative	0	0	99		NEGATIVE	NEGATIVE	NEGATIVE	NEGATIVE	NEGATIVE	NEGATIVE	NEGATIVE	NEGATIVE	NEGATIVE	NEGATIVE	POSITIVE	NEGATIVE		0	0	0	0	0	0	0	0	0	0	1	0
AE0000102BE53C	2024-05-20 12:57:00	2024-05-23 13:24:00	Negative	0	0	99	Inconclusive		0	68.2		NEGATIVE	NEGATIVE	NEGATIVE	NEGATIVE	NEGATIVE	NEGATIVE	NEGATIVE	NEGATIVE	NEGATIVE	NEGATIVE	POSITIVE	NEGATIVE		0	0	0	0	0	0	0	0	0	0	1	0
AE00001037DA3D	2024-05-20 13:38:00	2024-05-23 13:16:00	Negative	0	0	99	Inconclusive		0	67.2		NEGATIVE	NEGATIVE	NEGATIVE	NEGATIVE	NEGATIVE	NEGATIVE	NEGATIVE	NEGATIVE	NEGATIVE	NEGATIVE	POSITIVE	NEGATIVE		0	0	0	0	0	0	0	0	0	0	1	0
AE0000104CC53E	2024-05-20 13:45:00	2024-05-23 14:09:00	Negative	0	0	99	Negative	0	0	99		NEGATIVE	NEGATIVE	NEGATIVE	NEGATIVE	NEGATIVE	NEGATIVE	NEGATIVE	NEGATIVE	NEGATIVE	NEGATIVE	POSITIVE	NEGATIVE		0	0	0	0	0	0	0	0	0	0	1	0
AE0000104D2C3C	2024-05-20 13:48:00	2024-05-23 19:16:00	Negative	0	0	99	Positive	1	2.54	35.8		NEGATIVE	NEGATIVE	NEGATIVE	NEGATIVE	NEGATIVE	NEGATIVE	NEGATIVE	NEGATIVE	NEGATIVE	NEGATIVE	POSITIVE	NEGATIVE		0	0	0	0	0	0	0	0	0	0	1	0
AE0000104E5030	2024-05-20 15:34:00	2024-05-23 18:49:00	Negative	0	0	99	Inconclusive		0.94	67.4		NEGATIVE	NEGATIVE	NEGATIVE	POSITIVE	NEGATIVE	NEGATIVE	NEGATIVE	NEGATIVE	NEGATIVE	NEGATIVE	POSITIVE	NEGATIVE		0	0	0	1	0	0	0	0	0	0	1	0
AE00001036442C	2024-05-23 13:17:00	2024-05-30 13:29:00	Negative	0	0	99	Inconclusive		0	67.1		NEGATIVE	POSITIVE	NEGATIVE	NEGATIVE	NEGATIVE	NEGATIVE	NEGATIVE	NEGATIVE	NEGATIVE	NEGATIVE	POSITIVE	NEGATIVE		0	1	0	0	0	0	0	0	0	0	1	0
AE0000102BA336	2024-05-23 13:25:00	2024-05-30 15:14:00	Negative	0	0	99	Positive	1	1.89	36.7		NEGATIVE	NEGATIVE	NEGATIVE	NEGATIVE	NEGATIVE	NEGATIVE	NEGATIVE	NEGATIVE	NEGATIVE	NEGATIVE	POSITIVE	NEGATIVE		0	0	0	0	0	0	0	0	0	0	1	0
AE00001036D93E	2024-05-23 18:47:00	2024-05-28 15:48:00	Negative	0	0	99	Inconclusive		0.56	67.8		NEGATIVE	NEGATIVE	NEGATIVE	NEGATIVE	NEGATIVE	NEGATIVE	NEGATIVE	NEGATIVE	NEGATIVE	NEGATIVE	POSITIVE	NEGATIVE		0	0	0	0	0	0	0	0	0	0	1	0
AE0000104CAC4A	2024-05-23 19:17:00	2024-05-28 13:34:00	Negative	0	0	99	Negative	0	0	99		NEGATIVE	NEGATIVE	NEGATIVE	NEGATIVE	NEGATIVE	NEGATIVE	NEGATIVE	NEGATIVE	NEGATIVE	NEGATIVE	POSITIVE	NEGATIVE		0	0	0	0	0	0	0	0	0	0	1	0
AE000010003900	2024-05-28 13:07:00	2024-05-30 14:37:00	Negative	0	0	99	Negative	0	0	99		NEGATIVE	NEGATIVE	NEGATIVE	NEGATIVE	NEGATIVE	NEGATIVE	NEGATIVE	NEGATIVE	NEGATIVE	POSITIVE	POSITIVE	NEGATIVE		0	0	0	0	0	0	0	0	0	1	1	0
AE00001037E438	2024-05-28 14:18:00	2024-05-30 13:43:00	Negative	0	0	99	Inconclusive		0.32	68		NEGATIVE	NEGATIVE	NEGATIVE	NEGATIVE	NEGATIVE	NEGATIVE	NEGATIVE	NEGATIVE	NEGATIVE	NEGATIVE	POSITIVE	NEGATIVE		0	0	0	0	0	0	0	0	0	0	1	0
AE000010003837	2024-05-28 15:50:00	2024-05-30 20:20:00	Negative	0	0	99	Negative	0	0	99		NEGATIVE	POSITIVE	NEGATIVE	POSITIVE	NEGATIVE	NEGATIVE	NEGATIVE	NEGATIVE	NEGATIVE	NEGATIVE	POSITIVE	NEGATIVE		0	1	0	1	0	0	0	0	0	0	1	0
