# Supplementary material for: Adaptation of the multiplexed CRISPR-Cas13 CARMEN RVP assay for longitudinal detection of respiratory pathogens from air samples
Source: Appl Environ Microbiol. 2026 Mar 26;92(4):e02117-25. doi: 10.1128/aem.02117-25 (PMC13101527; doi:10.1128/aem.02117-25)
Supplement: Table S2 — Raw results from statistical analysis tests. [file aem.02117-25-s0003.xlsx]

## Sheet: Supplemental Table 2
Supplementary Table 2. Raw results from statistical analysis tests.
analysis	subset	statistic	statistic value	pvalue	test
1.1.A	primary SARS coV2 35 AND	kappa score	0.297559	<0.000001	permutation
1.1.A	primary SARS coV2 40 AND	kappa score	0.299473	<0.000001	permutation
1.1.A	primary SARS coV2 35 OR	kappa score	0.35328	<0.000001	permutation
1.1.A	primary SARS coV2 40 OR	kappa score	0.103561	0.00287	permutation
1.1.A	secondary SARS coV2 35 AND	kappa score	0.301673	<0.000001	permutation
1.1.A	secondary SARS coV2 40 AND	kappa score	0.329044	<0.000001	permutation
1.1.A	secondary SARS coV2 35 OR	kappa score	0.372097	<0.000001	permutation
1.1.A	secondary SARS coV2 40 OR	kappa score	0.114766	0.00155	permutation
1.1.A	primary fluA 35 AND	kappa score	-0.0327273	1	permutation
1.1.A	primary fluA 40 AND	kappa score	0.115571	0.19395	permutation
1.1.A	primary fluA 35 OR	kappa score	0.0870425	0.32926	permutation
1.1.A	primary fluA 40 OR	kappa score	0.14051	0.0659	permutation
1.1.A	secondary fluA 35 AND	kappa score	-0.0201596	1	permutation
1.1.A	secondary fluA 40 AND	kappa score	0.085398	0.11425	permutation
1.1.A	secondary fluA 35 OR	kappa score	-0.0293827	1	permutation
1.1.A	secondary fluA 40 OR	kappa score	0.0556494	0.12268	permutation
1.2	primary SARS coV2 35 AND	r	0.644326	4.82983e-08	Spearman
1.2	primary SARS coV2 40 AND	r	0.600165	6.375e-07	Spearman
1.2	primary SARS coV2 35 OR	r	0.704824	6.6042e-10	Spearman
1.2	primary SARS coV2 40 OR	r	0.524059	2.42155e-05	Spearman
1.2	secondary SARS coV2 35 AND	r	0.646579	4.18691e-08	Spearman
1.2	secondary SARS coV2 40 AND	r	0.679078	4.64292e-09	Spearman
1.2	secondary SARS coV2 35 OR	r	0.727714	9.71534e-11	Spearman
1.2	secondary SARS coV2 40 OR	r	0.571831	2.74762e-06	Spearman
1.2	primary fluA 35 AND	r	0.0470087	0.801724	Spearman
1.2	primary fluA 40 AND	r	0.36893	0.041113	Spearman
1.2	primary fluA 35 OR	r	0.100478	0.590706	Spearman
1.2	primary fluA 40 OR	r	0.398968	0.0261947	Spearman
1.2	secondary fluA 35 AND	r	0.0629927	0.638525	Spearman
1.2	secondary fluA 40 AND	r	0.28308	0.0313031	Spearman
1.2	secondary fluA 35 OR	r	0.0704289	0.599342	Spearman
1.2	secondary fluA 40 OR	r	0.24224	0.0669395	Spearman
1.3	primary SARS coV2 35 AND	r	0.0628447	0.64235	Spearman
1.3	primary SARS coV2 40 AND	r	-0.00769969	0.954669	Spearman
1.3	primary SARS coV2 35 OR	r	0.192536	0.151322	Spearman
1.3	primary SARS coV2 40 OR	r	0.0739487	0.584598	Spearman
1.3	secondary SARS coV2 35 AND	r	0.0335297	0.80444	Spearman
1.3	secondary SARS coV2 40 AND	r	0.14048	0.297279	Spearman
1.3	secondary SARS coV2 35 OR	r	0.188055	0.161255	Spearman
1.3	secondary SARS coV2 40 OR	r	0.166149	0.216751	Spearman
1.3	primary fluA 35 AND	r	-0.0908844	0.632912	Spearman
1.3	primary fluA 40 AND	r	0.446027	0.0134946	Spearman
1.3	primary fluA 35 OR	r	0.213737	0.256748	Spearman
1.3	primary fluA 40 OR	r	0.225429	0.231013	Spearman
1.3	secondary fluA 35 AND	r	0.0931916	0.490511	Spearman
1.3	secondary fluA 40 AND	r	0.262955	0.0481306	Spearman
1.3	secondary fluA 35 OR	r	-0.084409	0.53245	Spearman
1.3	secondary fluA 40 OR	r	0.093047	0.491187	Spearman
2.1.primary	RVP_air	r	-0.0247747	0.853543	Spearman
2.1.primary	RVP_air_flu subset	r	0.323624	0.0757394	Spearman
2.1.primary	SARS coV2	r	0.267262	0.0425443	Spearman
2.1.primary	HMPV	r	0.188198	0.157141	Spearman
2.1.primary	HRSV	r	0.0463359	0.729803	Spearman
2.1.primary	HPIV3	r	0.389932	0.00248025	Spearman
2.1.primary	HCoV-OC43	r	0.629326	1.21414e-07	Spearman
2.1.primary	HCoV NL63	r	0.157627	0.237316	Spearman
2.1.secondary	RVP_air	r	0.44221	0.000509913	Spearman
2.1.secondary	RVP_air_flu subset	r	0.405852	0.0234933	Spearman
2.1.secondary	SARS coV2	r	0.348605	0.00732286	Spearman
2.1.secondary	HMPV	r	0.166122	0.212657	Spearman
2.1.secondary	HRSV	r	-0.0107387	0.936233	Spearman
2.1.secondary	HPIV3	r	0.400044	0.00186223	Spearman
2.1.secondary	HCoV-OC43	r	0.826751	1.30306e-15	Spearman
2.1.secondary	HCoV NL63	r	0.394938	0.00215458	Spearman
2.2.primary	RVP_air, k -3	r	0.237451	0.0808811	Spearman
2.2.primary	RVP_air_flu subset, k -3	r	0.0056894	0.977078	Spearman
2.2.primary	SARS coV2, k -3	r	0.122708	0.372123	Spearman
2.2.primary	HMPV, k -3	r	-0.0739905	0.591363	Spearman
2.2.primary	HRSV, k -3	r	0.10975	0.425076	Spearman
2.2.primary	HPIV3, k -3	r			Spearman
2.2.primary	HCoV-OC43, k -3	r	0.551477	1.27857e-05	Spearman
2.2.primary	HCoV NL63, k -3	r	-0.194671	0.154382	Spearman
2.2.primary	RVP_air, k -2	r	0.31383	0.0185044	Spearman
2.2.primary	RVP_air_flu subset, k -2	r	-0.0668821	0.730309	Spearman
2.2.primary	SARS coV2, k -2	r	0.128055	0.34694	Spearman
2.2.primary	HMPV, k -2	r	0.18576	0.170464	Spearman
2.2.primary	HRSV, k -2	r	0.063337	0.642829	Spearman
2.2.primary	HPIV3, k -2	r			Spearman
2.2.primary	HCoV-OC43, k -2	r	0.593213	1.45056e-06	Spearman
2.2.primary	HCoV NL63, k -2	r	0.0781818	0.56682	Spearman
2.2.primary	RVP_air, k -1	r	0.31718	0.016215	Spearman
2.2.primary	RVP_air_flu subset, k -1	r	0.277257	0.137987	Spearman
2.2.primary	SARS coV2, k -1	r	0.121119	0.369464	Spearman
2.2.primary	HMPV, k -1	r	-0.0768228	0.570041	Spearman
2.2.primary	HRSV, k -1	r	0.0243144	0.857522	Spearman
2.2.primary	HPIV3, k -1	r			Spearman
2.2.primary	HCoV-OC43, k -1	r	0.583005	1.94867e-06	Spearman
2.2.primary	HCoV NL63, k -1	r	0.304455	0.0213002	Spearman
2.2.primary	RVP_air, k 1	r	0.0606334	0.654122	Spearman
2.2.primary	RVP_air_flu subset, k 1	r	-0.0384148	0.840276	Spearman
2.2.primary	SARS coV2, k 1	r	0.268288	0.0436105	Spearman
2.2.primary	HMPV, k 1	r	-0.0768228	0.570041	Spearman
2.2.primary	HRSV, k 1	r	-0.06957	0.607092	Spearman
2.2.primary	HPIV3, k 1	r	-0.0414371	0.759571	Spearman
2.2.primary	HCoV-OC43, k 1	r	0.600538	7.87979e-07	Spearman
2.2.primary	HCoV NL63, k 1	r	0.0963665	0.475787	Spearman
2.2.primary	RVP_air, k 2	r	0.125034	0.358527	Spearman
2.2.primary	RVP_air_flu subset, k 2	r	0.0418146	0.829481	Spearman
2.2.primary	SARS coV2, k 2	r	0.280419	0.0363192	Spearman
2.2.primary	HMPV, k 2	r	0.18576	0.170464	Spearman
2.2.primary	HRSV, k 2	r	-0.0559683	0.682024	Spearman
2.2.primary	HPIV3, k 2	r	0.430644	0.000922785	Spearman
2.2.primary	HCoV-OC43, k 2	r	0.627224	2.30796e-07	Spearman
2.2.primary	HCoV NL63, k 2	r	0.18716	0.167209	Spearman
2.2.primary	RVP_air, k 3	r	0.269148	0.0469177	Spearman
2.2.primary	RVP_air_flu subset, k 3	r	0.122654	0.534082	Spearman
2.2.primary	SARS coV2, k 3	r	0.233918	0.085637	Spearman
2.2.primary	HMPV, k 3	r	0.474968	0.000248228	Spearman
2.2.primary	HRSV, k 3	r	0.123685	0.368299	Spearman
2.2.primary	HPIV3, k 3	r	0.485913	0.000169369	Spearman
2.2.primary	HCoV-OC43, k 3	r	0.465708	0.000339658	Spearman
2.2.primary	HCoV NL63, k 3	r	0.185977	0.174002	Spearman
2.2.secondary	RVP_air, k -3	r	0.518115	5.0873e-05	Spearman
2.2.secondary	RVP_air_flu subset, k -3	r	-0.00596761	0.975957	Spearman
2.2.secondary	SARS coV2, k -3	r	0.235318	0.0837276	Spearman
2.2.secondary	HMPV, k -3	r	0.0213752	0.876901	Spearman
2.2.secondary	HRSV, k -3	r	0.101791	0.459611	Spearman
2.2.secondary	HPIV3, k -3	r			Spearman
2.2.secondary	HCoV-OC43, k -3	r	0.796229	3.67406e-13	Spearman
2.2.secondary	HCoV NL63, k -3	r	0.108627	0.429857	Spearman
2.2.secondary	RVP_air, k -2	r	0.570817	4.35676e-06	Spearman
2.2.secondary	RVP_air_flu subset, k -2	r	0.199386	0.299758	Spearman
2.2.secondary	SARS coV2, k -2	r	0.249527	0.0636486	Spearman
2.2.secondary	HMPV, k -2	r	0.148527	0.274624	Spearman
2.2.secondary	HRSV, k -2	r	0.0979426	0.472675	Spearman
2.2.secondary	HPIV3, k -2	r			Spearman
2.2.secondary	HCoV-OC43, k -2	r	0.822636	7.46749e-15	Spearman
2.2.secondary	HCoV NL63, k -2	r	0.251176	0.0618602	Spearman
2.2.secondary	RVP_air, k -1	r	0.546682	1.08462e-05	Spearman
2.2.secondary	RVP_air_flu subset, k -1	r	0.316913	0.0879431	Spearman
2.2.secondary	SARS coV2, k -1	r	0.268894	0.0431196	Spearman
2.2.secondary	HMPV, k -1	r	0.138336	0.304789	Spearman
2.2.secondary	HRSV, k -1	r	0.0450179	0.739499	Spearman
2.2.secondary	HPIV3, k -1	r	0.270077	0.0421748	Spearman
2.2.secondary	HCoV-OC43, k -1	r	0.827894	1.97897e-15	Spearman
2.2.secondary	HCoV NL63, k -1	r	0.379589	0.00358897	Spearman
2.2.secondary	RVP_air, k 1	r	0.382501	0.00332048	Spearman
2.2.secondary	RVP_air_flu subset, k 1	r	0.258617	0.16761	Spearman
2.2.secondary	SARS coV2, k 1	r	0.384059	0.0031843	Spearman
2.2.secondary	HMPV, k 1	r	0.274407	0.0388599	Spearman
2.2.secondary	HRSV, k 1	r	0.0149063	0.912367	Spearman
2.2.secondary	HPIV3, k 1	r	0.427935	0.000898389	Spearman
2.2.secondary	HCoV-OC43, k 1	r	0.80891	2.69754e-14	Spearman
2.2.secondary	HCoV NL63, k 1	r	0.380096	0.00354093	Spearman
2.2.secondary	RVP_air, k 2	r	0.380537	0.00381385	Spearman
2.2.secondary	RVP_air_flu subset, k 2	r	0.0407879	0.833609	Spearman
2.2.secondary	SARS coV2, k 2	r	0.408163	0.00179175	Spearman
2.2.secondary	HMPV, k 2	r	0.424796	0.00110147	Spearman
2.2.secondary	HRSV, k 2	r	0.147775	0.277086	Spearman
2.2.secondary	HPIV3, k 2	r	0.450368	0.000496028	Spearman
2.2.secondary	HCoV-OC43, k 2	r	0.780744	1.28328e-12	Spearman
2.2.secondary	HCoV NL63, k 2	r	0.335376	0.0115119	Spearman
2.2.secondary	RVP_air, k 3	r	0.411858	0.00178294	Spearman
2.2.secondary	RVP_air_flu subset, k 3	r	-0.099393	0.614818	Spearman
2.2.secondary	SARS coV2, k 3	r	0.344642	0.00997488	Spearman
2.2.secondary	HMPV, k 3	r	0.561607	8.15847e-06	Spearman
2.2.secondary	HRSV, k 3	r	0.303771	0.0241554	Spearman
2.2.secondary	HPIV3, k 3	r	0.428174	0.00110984	Spearman
2.2.secondary	HCoV-OC43, k 3	r	0.703529	2.09433e-09	Spearman
2.2.secondary	HCoV NL63, k 3	r	0.355201	0.00778791	Spearman
