# Supplementary material for: Adaptation of the multiplexed CRISPR-Cas13 CARMEN RVP assay for longitudinal detection of respiratory pathogens from air samples
Source: Appl Environ Microbiol. 2026 Mar 26;92(4):e02117-25. doi: 10.1128/aem.02117-25 (PMC13101527; doi:10.1128/aem.02117-25)
Supplement: Table S3 — Raw data from qRT-PCR and RVP_air and RVP_air_flu assays used to generate Fig. 4C. [file aem.02117-25-s0004.xlsx]

## Sheet: Sheet1
Supplementary Table 3. Raw data from qRT-PCR and RVP_air and RVP_air_flu assays used to generate Figure 4C.
		qRT-PCR results		RVP_air targets	RVP_air_flu targets
Cartridge ID	Date cartridge in	Flu A results	Ct value	FLU A (PB1 data)	pan_FluA (M)	H3N2 (M)
AE00001033842E	2023-09-18 08:03:00	Negative	99	NEGATIVE	NEGATIVE	NEGATIVE
AE00001033993A	2023-09-18 08:23:00	Negative	99	NEGATIVE	NEGATIVE	NEGATIVE
AE0000100C512C	2023-09-18 08:38:00	Negative	99	NEGATIVE	NEGATIVE	NEGATIVE
AE00001033CB3C	2023-09-22 08:12:00	Negative	99	NEGATIVE	NEGATIVE	NEGATIVE
AE0000100C612C	2023-09-25 08:07:00	Negative	99	NEGATIVE	NEGATIVE	NEGATIVE
AE000010337A34	2023-09-25 08:08:00	Negative	99	NEGATIVE	NEGATIVE	NEGATIVE
AE00001033DD3A	2023-09-25 08:10:00	Negative	99	NEGATIVE	NEGATIVE	NEGATIVE
AE0000100C322A	2023-09-25 08:41:00	Negative	99	NEGATIVE	NEGATIVE	NEGATIVE
AE00001032CB3A	2023-09-25 14:18:00	Negative	99	NEGATIVE	NEGATIVE	NEGATIVE
AE000010348A38	2023-09-29 12:25:00	Negative	99	NEGATIVE	NEGATIVE	NEGATIVE
AE0000104EAB44	2023-11-20 07:17:00	Inconclusive	66.8	NEGATIVE	NEGATIVE	NEGATIVE
AE0000104D4F4A	2023-11-21 07:49:00	Negative	99	NEGATIVE	NEGATIVE	NEGATIVE
AE0000104D5F4C	2023-11-21 08:09:00	Negative	99	NEGATIVE	NEGATIVE	NEGATIVE
AE0000104E3E3C	2023-11-21 09:06:00	Negative	99	NEGATIVE	NEGATIVE	NEGATIVE
AE0000104EB742	2023-11-21 13:55:00	Negative	99	NEGATIVE	NEGATIVE	NEGATIVE
AE0000104CB034	2023-11-21 14:21:00	Negative	99	NEGATIVE	POSITIVE	NEGATIVE
AE0000104D4536	2023-11-21 14:34:00	Negative	99	NEGATIVE	NEGATIVE	NEGATIVE
AE0000104DE13A	2023-11-27 07:07:00	Negative	99	NEGATIVE	NEGATIVE	NEGATIVE
AE0000104D012C	2023-11-27 08:30:00	Negative	99	NEGATIVE	NEGATIVE	NEGATIVE
AE0000104D2E47	2023-11-27 08:33:00	Positive	33.7	NEGATIVE	NEGATIVE	NEGATIVE
AE0000100C522E	2023-11-27 08:38:00	Negative	99	NEGATIVE	NEGATIVE	NEGATIVE
AE0000104E3B42	2023-11-27 08:54:00	Negative	99	NEGATIVE	NEGATIVE	NEGATIVE
AE0000104EB540	2023-11-27 09:11:00	Negative	99	NEGATIVE	NEGATIVE	NEGATIVE
AE0000104E2A37	2023-11-30 08:36:00	Negative	99	NEGATIVE	NEGATIVE	NEGATIVE
AE0000104D7334	2023-11-30 08:39:00	Positive	33.6	NEGATIVE	NEGATIVE	NEGATIVE
AE0000100C4B38	2023-11-30 08:44:00	Negative	99	NEGATIVE	NEGATIVE	NEGATIVE
AE0000104E002B	2023-11-30 08:58:00	Negative	99	NEGATIVE	NEGATIVE	NEGATIVE
AE0000104CF53E	2023-11-30 10:19:00	Negative	99	NEGATIVE	NEGATIVE	NEGATIVE
AE0000104CA73C	2023-12-01 09:58:00	Negative	99	NEGATIVE	NEGATIVE	NEGATIVE
AE0000104DD138	2023-12-04 08:01:00	Inconclusive	67.1	NEGATIVE	NEGATIVE	NEGATIVE
AE0000104CBA45	2023-12-04 08:32:00	Positive	34.6	NEGATIVE	NEGATIVE	NEGATIVE
AE0000104E102C	2023-12-04 08:33:00	Negative	99	NEGATIVE	NEGATIVE	NEGATIVE
AE0000104D1936	2023-12-04 08:35:00	Negative	99	NEGATIVE	NEGATIVE	NEGATIVE
AE0000104CC940	2023-12-04 08:43:00	Positive	35.3	NEGATIVE	POSITIVE	NEGATIVE
AE0000104E393C	2023-12-04 10:31:00	Negative	99	NEGATIVE	NEGATIVE	NEGATIVE
AE0000104EA53E	2023-12-04 10:40:00	Inconclusive	67.1	NEGATIVE	POSITIVE	NEGATIVE
AE0000104EA43B	2023-12-07 08:23:00	Inconclusive	67.3	NEGATIVE	NEGATIVE	NEGATIVE
AE0000104E873C	2023-12-18 08:30:00	Inconclusive	68.3	NEGATIVE	NEGATIVE	POSITIVE
AE0000104CAD48	2023-12-18 08:30:00	Negative	99	NEGATIVE	NEGATIVE	NEGATIVE
AE0000104E5B46	2023-12-18 09:46:00	Inconclusive	67.1	NEGATIVE	NEGATIVE	NEGATIVE
AE000010341427	2024-01-02 07:38:00	Positive	36.1	NEGATIVE	NEGATIVE	NEGATIVE
AE0000104E4F4C	2024-01-02 08:05:00	Inconclusive	68.1	NEGATIVE	NEGATIVE	NEGATIVE
AE0000104CA437	2024-01-02 08:09:00	Negative	99	NEGATIVE	NEGATIVE	NEGATIVE
AE0000104DFE52	2024-01-02 08:22:00	Negative	99	NEGATIVE	NEGATIVE	NEGATIVE
AE0000104CE239	2024-01-02 08:39:00	Negative	99	NEGATIVE	NEGATIVE	NEGATIVE
AE0000104E4E3E	2024-01-02 08:43:00	Negative	99	NEGATIVE	NEGATIVE	NEGATIVE
AE0000104DEF4E	2024-01-02 09:32:00	Negative	99	NEGATIVE	NEGATIVE	NEGATIVE
AE0000104D763D	2024-01-04 08:04:00	Negative	99	NEGATIVE	NEGATIVE	NEGATIVE
AE0000104CE43F	2024-01-04 08:33:00	Negative	99	NEGATIVE	NEGATIVE	NEGATIVE
AE0000104CD942	2024-01-04 14:17:00	Negative	99	NEGATIVE	NEGATIVE	NEGATIVE
AE0000104E0F44	2024-01-04 14:18:00	Negative	99	NEGATIVE	NEGATIVE	NEGATIVE
AE0000104DD037	2024-01-04 14:55:00	Positive	36.3	NEGATIVE	NEGATIVE	NEGATIVE
AE0000104E3432	2024-01-04 15:06:00	Negative	99	NEGATIVE	NEGATIVE	NEGATIVE
AE0000104E963C	2024-01-08 13:21:00	Negative	99	NEGATIVE	NEGATIVE	NEGATIVE
AE0000104E022D	2024-01-08 14:19:00	Negative	99	NEGATIVE	NEGATIVE	NEGATIVE
AE0000104CA237	2024-01-08 14:23:00	Negative	99	NEGATIVE	NEGATIVE	NEGATIVE
AE0000104CE138	2024-01-08 14:48:00	Positive	36.6	NEGATIVE	NEGATIVE	NEGATIVE
AE0000104CB33A	2024-01-08 15:10:00	Negative	99	NEGATIVE	NEGATIVE	NEGATIVE
AE0000104CAE46	2024-01-08 15:59:00	Negative	99	NEGATIVE	NEGATIVE	NEGATIVE
AE0000104E3536	2024-01-08 21:31:00	Negative	99	POSITIVE	NEGATIVE	POSITIVE
AE0000104E5D42	2024-01-11 14:21:00	Negative	99	NEGATIVE	NEGATIVE	NEGATIVE
AE0000104CD138	2024-01-11 14:48:00	Negative	99	NEGATIVE	NEGATIVE	NEGATIVE
AE0000104CA93C	2024-01-11 15:20:00	Negative	99	NEGATIVE	NEGATIVE	NEGATIVE
AE0000104E2738	2024-01-11 22:16:00	Negative	99	NEGATIVE	NEGATIVE	NEGATIVE
AE00001000EC3F	2024-01-17 16:40:00	Negative	99	NEGATIVE	NEGATIVE	NEGATIVE
AE0000102B6E47	2024-01-29 15:03:00	Inconclusive	66.8	NEGATIVE	NEGATIVE	NEGATIVE
AE0000104E6031	2024-02-01 14:14:00	Negative	99	NEGATIVE	NEGATIVE	NEGATIVE
AE0000102BE93E	2024-02-01 14:43:00	Negative	99	NEGATIVE	NEGATIVE	NEGATIVE
AE00001036A736	2024-02-08 14:55:00	Negative	99	NEGATIVE	NEGATIVE	NEGATIVE
AE0000104E973E	2024-02-08 15:11:00	Negative	99	NEGATIVE	NEGATIVE	NEGATIVE
AE0000104EE740	2024-02-08 18:45:00	Negative	99	NEGATIVE	NEGATIVE	NEGATIVE
AE0000104E563B	2024-02-08 19:58:00	Negative	99	NEGATIVE	NEGATIVE	NEGATIVE
AE0000104FB43F	2024-02-12 13:53:00	Negative	99	NEGATIVE	NEGATIVE	NEGATIVE
AE0000104CEB48	2024-02-12 14:32:00	Positive	35.2	NEGATIVE	NEGATIVE	NEGATIVE
AE00001036CA39	2024-02-12 14:41:00	Inconclusive	68	NEGATIVE	NEGATIVE	NEGATIVE
AE0000104E3230	2024-02-12 14:47:00	Inconclusive	68.3	NEGATIVE	NEGATIVE	NEGATIVE
AE00001037FD46	2024-02-12 14:59:00	Negative	99	NEGATIVE	NEGATIVE	NEGATIVE
AE0000104EA238	2024-02-12 15:46:00	Negative	99	NEGATIVE	NEGATIVE	NEGATIVE
AE0000104F953E	2024-02-20 14:03:00	Negative	99	NEGATIVE	NEGATIVE	NEGATIVE
AE0000102B802E	2024-02-20 14:39:00	Positive	36	NEGATIVE	NEGATIVE	NEGATIVE
AE0000102BF740	2024-02-20 14:40:00	Negative	99	NEGATIVE	POSITIVE	NEGATIVE
AE00001036E53A	2024-02-20 15:01:00	Negative	99	NEGATIVE	NEGATIVE	NEGATIVE
AE0000104E863A	2024-02-22 14:06:00	Negative	99	NEGATIVE	NEGATIVE	NEGATIVE
AE0000104ED038	2024-02-22 14:14:00	Negative	99	NEGATIVE	NEGATIVE	NEGATIVE
AE0000104E7C48	2024-02-22 14:29:00	Positive	36.4	NEGATIVE	NEGATIVE	NEGATIVE
AE0000102BC134	2024-02-22 14:41:00	Negative	99	NEGATIVE	NEGATIVE	NEGATIVE
AE0000104E5132	2024-02-22 14:54:00	Inconclusive	67.2	NEGATIVE	NEGATIVE	NEGATIVE
AE0000102B8A39	2024-02-23 14:05:00	Negative	99	NEGATIVE	NEGATIVE	NEGATIVE
AE0000104E6233	2024-02-26 13:11:00	Negative	99	NEGATIVE	NEGATIVE	NEGATIVE
AE0000104EEF50	2024-02-26 14:18:00	Positive	35.5	NEGATIVE	NEGATIVE	NEGATIVE
AE00001037B432	2024-02-26 14:31:00	Negative	99	NEGATIVE	NEGATIVE	NEGATIVE
AE000010387D38	2024-02-26 14:48:00	Inconclusive	67.4	NEGATIVE	NEGATIVE	NEGATIVE
AE0000104E5F4E	2024-02-26 14:57:00	Negative	99	NEGATIVE	NEGATIVE	NEGATIVE
AE0000104DE53E	2024-02-26 15:09:00	Negative	99	NEGATIVE	NEGATIVE	NEGATIVE
AE0000102B7C3E	2024-02-26 15:12:00	Negative	99	NEGATIVE	NEGATIVE	NEGATIVE
AE0000104E1D3A	2024-02-29 14:02:00	Positive	36.1	NEGATIVE	NEGATIVE	NEGATIVE
AE0000102B8432	2024-02-29 14:04:00	Inconclusive	67.7	NEGATIVE	NEGATIVE	NEGATIVE
AE0000102C0F3C	2024-02-29 14:30:00	Negative	99	NEGATIVE	NEGATIVE	NEGATIVE
AE00001037072C	2024-02-29 14:39:00	Negative	99	NEGATIVE	NEGATIVE	NEGATIVE
AE0000104E6334	2024-02-29 16:39:00	Negative	99	NEGATIVE	POSITIVE	NEGATIVE
AE0000104FF94C	2024-02-29 20:29:00	Negative	99	NEGATIVE	NEGATIVE	NEGATIVE
AE0000104DDE4E	2024-03-04 13:14:00	Negative	99	NEGATIVE	NEGATIVE	NEGATIVE
AE0000104F9338	2024-03-04 13:26:00	Negative	99	NEGATIVE	NEGATIVE	NEGATIVE
AE0000104F6336	2024-03-04 14:32:00	Negative	99	NEGATIVE	NEGATIVE	NEGATIVE
AE00001037AD3C	2024-03-04 14:36:00	Negative	99	NEGATIVE	NEGATIVE	NEGATIVE
AE00001036DF4C	2024-03-04 14:47:00	Negative	99	NEGATIVE	NEGATIVE	NEGATIVE
AE0000104E3332	2024-03-04 14:48:00	Negative	99	NEGATIVE	NEGATIVE	NEGATIVE
AE0000102BD338	2024-03-11 18:10:00	Positive	36.5	NEGATIVE	POSITIVE	NEGATIVE
AE000010386A3C	2024-03-11 20:12:00	Negative	99	NEGATIVE	NEGATIVE	NEGATIVE
AE0000102B6A40	2024-03-18 13:08:00	Negative	99	NEGATIVE	NEGATIVE	NEGATIVE
AE0000102B9A3B	2024-04-08 13:58:00	Negative	99	NEGATIVE	NEGATIVE	NEGATIVE
AE00001036CF4A	2024-04-08 15:27:00	Negative	99	NEGATIVE	NEGATIVE	NEGATIVE
AE0000104E6942	2024-04-11 12:57:00	Negative	99	NEGATIVE	NEGATIVE	NEGATIVE
AE0000104EEE52	2024-04-08 13:08:00	Negative	99	NEGATIVE	NEGATIVE	NEGATIVE
AE0000104E7A41	2024-04-08 13:26:00	Negative	99	NEGATIVE	NEGATIVE	NEGATIVE
AE00001037A534	2024-04-08 13:50:00	Negative	99	NEGATIVE	NEGATIVE	NEGATIVE
AE0000102C0630	2024-04-11 13:21:00	Negative	99	NEGATIVE	NEGATIVE	NEGATIVE
AE00001036F536	2024-04-11 13:42:00	Negative	99	NEGATIVE	NEGATIVE	NEGATIVE
AE0000104E1F46	2024-04-11 14:00:00	Negative	99	NEGATIVE	NEGATIVE	NEGATIVE
AE00001037F638	2024-04-22 13:41:00	Negative	99	NEGATIVE	NEGATIVE	NEGATIVE
AE000010370832	2024-04-22 14:49:00	Negative	99	NEGATIVE	NEGATIVE	NEGATIVE
AE0000102BEA45	2024-04-25 13:22:00	Negative	99	NEGATIVE	NEGATIVE	NEGATIVE
AE0000102BE136	2024-04-25 13:29:00	Negative	99	NEGATIVE	NEGATIVE	NEGATIVE
AE0000104DE746	2024-04-25 13:49:00	Negative	99	NEGATIVE	NEGATIVE	NEGATIVE
AE000010375D40	2024-04-25 19:29:00	Negative	99	NEGATIVE	NEGATIVE	NEGATIVE
AE0000102BD237	2024-04-26 12:55:00	Negative	99	NEGATIVE	NEGATIVE	NEGATIVE
AE000010363328	2024-04-29 13:20:00	Negative	99	NEGATIVE	NEGATIVE	NEGATIVE
AE00001036D02F	2024-04-29 14:32:00	Negative	99	NEGATIVE	NEGATIVE	NEGATIVE
AE0000102B8836	2024-04-30 13:37:00	Negative	99	NEGATIVE	NEGATIVE	NEGATIVE
AE0000102BE33A	2024-05-06 12:09:00	Negative	99	NEGATIVE	NEGATIVE	NEGATIVE
AE0000104DDA4B	2024-05-06 13:01:00	Negative	99	NEGATIVE	NEGATIVE	NEGATIVE
AE00001037A435	2024-05-06 13:43:00	Negative	99	NEGATIVE	NEGATIVE	NEGATIVE
AE0000104CB842	2024-05-06 13:45:00	Negative	99	NEGATIVE	NEGATIVE	NEGATIVE
AE0000102B893C	2024-05-06 13:46:00	Inconclusive	67.6	NEGATIVE	NEGATIVE	NEGATIVE
AE00001037442E	2024-05-07 16:01:00	Negative	99	NEGATIVE	NEGATIVE	NEGATIVE
AE0000104D4637	2024-05-09 13:39:00	Negative	99	NEGATIVE	NEGATIVE	NEGATIVE
AE000010361226	2024-05-09 13:47:00	Negative	99	NEGATIVE	NEGATIVE	NEGATIVE
AE0000104CAB40	2024-05-09 14:19:00	Negative	99	NEGATIVE	NEGATIVE	NEGATIVE
AE0000104E2F48	2024-05-09 20:34:00	Negative	99	NEGATIVE	NEGATIVE	NEGATIVE
AE000010003904	2024-05-10 19:18:00	Negative	99	NEGATIVE	NEGATIVE	NEGATIVE
AE000010003869	2024-05-20 12:42:00	Negative	99	NEGATIVE	POSITIVE	NEGATIVE
AE0000102BE53C	2024-05-20 12:57:00	Negative	99	NEGATIVE	NEGATIVE	NEGATIVE
