# Supplementary material for: Adaptation of the multiplexed CRISPR-Cas13 CARMEN RVP assay for longitudinal detection of respiratory pathogens from air samples
Source: Appl Environ Microbiol. 2026 Mar 26;92(4):e02117-25. doi: 10.1128/aem.02117-25 (PMC13101527; doi:10.1128/aem.02117-25)
Supplement: Table S4 — Primer, crRNA, and g-block sequences used for RVP_air and RVP_air_flu assays. [file aem.02117-25-s0005.xlsx]

## Sheet: Sheet1
Supplementary Table 4. Primer, crRNA, and g-block sequences used for RVP_air and RVP_air_flu assays
Target	CARMEN assay	Sequences
SARS-CoV-2 (orf1ab)	RVP_air	Fwd primer: GAAATTAATACGACTCACTATAGGGCAATTAGAGATGGAACTTACACC
		REV primer:CTTTTTAGCTTCTTCCACAATGTC
		crRNA: GAUUUAGACUACCCCAAAAACGAAGGGGACUAAAACCUAAAACUAUUCACUUCAAUAGUCUGAA
		gblock: gaaatTAATACGACTCACTATAgggGAGTATGGTACTGAAGATGATTACCAAGGTAAACCTTTGGAATTTGGTGCCACTTCTGCTGCTCTTCAACCTGAAGAAGAGCAAGAAGAAGATTGGTTAGATGATGATAGTCAACAAACTGTTGGTCAACAAGACGGCAGTGAGGACAATCAGACAACTACTATTCAAACAATTGTTGAGGTTCAACCTCAATTAGAGATGGAACTTACACCAGTTGTTCAGACTATTGAAGTGAATAGTTTTAGTGGTTATTTAAAACTTACTGACAATGTATACATTAAAAATGCAGACATTGTGGAAGAAGCTAAAAAGGTAAAACCAACAGTGGTTGTTAATGCAGCCAATGTTTACCTTAAACATGGAGGA…
HCoV-HKU1	RVP_air	FWD primer: GAAATTAATACGACTCACTATAGGGGTGACTTTGATATTGTAGTGGCTT
		REV primer: ATACCACAAATAGTAGCTATAGTCTGC
		crRNA: GAUUUAGACUACCCCAAAAACGAAGGGGACUAAAACCGCAUAACAAAUCGUGAAUCACGAACUA
		gblock: gaaatTAATACGACTCACTATAgggTTATGCTGAGGTTCATGCTGAGCCTAAAGGTAAATATTCACAAAAAGCTTATGCTTTACTTAGACAATATCGTGGTATTAAACCCGTACTTTTTGTAGACCAGTATGGTTGTGACTATTCTGGTAAATTAGCAGATTGTCTTCAAGCTTATGGTCATTATTCTTTGCAAGATATGAGACAAAAGCAGTCTGTATGGCTTGCCAATTGTGACTTTGATATTGTAGTGGCTTGGCATGTAGTTCGTGATTCACGATTTGTTATGCGCCTGCAGACTATAGCTACTATTTGTGGTATTAAATATGTTGCACAACCTACAGAAGATGTAGTAGATGGAGATGTAGTTATACGTGAACCTGTACATTTATT…
HCoV-NL63	RVP_air	FWD primer: GAAATTAATACGACTCACTATAGGGTTCTGAGAGTTGGAGTGTTGG
		REV primer: ACCAGGAACAACACAAAGTTTC
		crRNA: GAUUUAGACUACCCCAAAAACGAAGGGGACUAAAACUGUGCCACAACAAGAAGAUAAGUAACCA
		gblock: gaaatTAATACGACTCACTATAgggCTTGGTACTACAGGTCATACTTTGAAGTCTGGTTGCAAACTTATTAATGCTAAGCCGCCTAAATATTCTTCTAAGGTTGTTTTGAGTGGTGAATGGAATGCTGTGTATAGGGCGTTTGGTTCACCATTTATTACAAATGGTATGTCATTGCTAGATATAATTGTTAAACCAGTTTTCTTTAATGCTTTTGTTAAATGCAATTGTGGTTCTGAGAGTTGGAGTGTTGGTGCATGGGATGGTTACTTATCTTCTTGTTGTGGCACACCTGCTAAGAAACTTTGTGTTGTTCCTGGTAATGTCGTTCCTGGTGATGTGATCATCACCTCAACTAGTGCTGGTTGTGGTGTTAAATACTATGCTGGCTTA…
HCoV-OC43	RVP_air	FWD primer: GAA ATT AAT ACG ACT CAC TAT AGG GGC GTG TTG ATG AGA ACG G
		REV primer: GCCACAAACTTACAATCTTTTACAC
		crRNA: GAUUUAGACUACCCCAAAAACGAAGGGGACUAAAACUCAGAUCUGUCCUCUUAACAACAAAGAA
		gblock: gaaatTAATACGACTCACTATAgggAGCACTGACACTACTGTTCAATCAAAAGATACTAATTTTTTAAACGGGTTCGGGGTGCGAGTGTAGATGCCCGTCTCGTACCCTGCGCCAGTGGTTTATCTACTGATGTACAATTAAGGGCATTTGATATTTACAATGCTAGTGTTGCTGGCATTGGTTTACATTTAAAAGTTAATTGTTGCCGTTTTCAGCGTGTTGATGAGAACGGTGATAAATTAGATCAGTTCTTTGTTGTTAAGAGGACAGATCTGACTATATATAATAGAGAGATGAAATGCTATGAGCGTGTAAAAGATTGTAAGTTTGTGGCTGAACACGATTTCTTTACATTTGATGTAGAAGGTAGTCGTGTGCCACACATTGTAC…
Flu A (PB1)	RVP_air	FWD primer: GAAATTAATACGACTCACTATAGGGTGCTAAGTACAGTTTTGGGAGT
		REV primer: CTGAGGATTGGAGCCCATC
		crRNA: GAUUUAGACUACCCCAAAAACGAAGGGGACUAAAACUGGUGUAUUUCUUUUGUCCAAGAUUCAG
		gblock: gaaatTAATACGACTCACTATAgggGTAAGAGAATGAAGCTCCGGACACAAATACCTGCAGAAATGCTAGCAAGCATTGACCTGAAGTATTTCAATGAATCAACAAGGAAGAAAATTGAGAAAATAAGGCCTCTTCTAATAGATGGCACAGCATCATTGAGCCCTGGAATGATGATGGGCATGTTCAACATGCTAAGTACAGTTTTAGGAGTCTCGATACTGAATCTTGGACAAAAGAAATACACCAAGACAACATACTGGTGGGATGGGCTCCAATCCTCAGACGATTTTGCCCTCATAGTGAATGCACCAAATCATGAGGGAATACAAGCAGGAGTGGATAGATTCTATAGGACCTGCAAGTTAGTGGGAATCAACATGAGCAAAAAGA…
Flu B (PB1)	RVP_air	FWD primer: GAAATTAATACGACTCACTATAGGGTTTAATATGCTATCTACCGTGTTG
		REV primer: TGCAGTCCATCCCATAAGTAT
		crRNA:GAUUUAGACUACCCCAAAAACGAAGGGGACUAAAACUCCAAUGUUUUUGAUGCCUAGUGCUGCU
		gblock: gaaatTAATACGACTCACTATAgggAAGGCTCAAATACCTTGTCCTGATCTGTTCAGCATACCATTAGAAAGATATAATGAAGAAACAAGGGCGAAATTAAAAAGGCTGAAGCCATTCTTCAATGAAGAAGGAACAGCATCTTTGTCGCCTGGGATGATGATGGGAATGTTTAATATGCTATCTACCGTGTTGGGAGTAGCAGCACTAGGCATCAAAAACATTGGAAACAAGGAATACTTATGGGATGGACTGCAATCTTCTGATGATTTTGCTTTGTTTGTTAATGCAAAAGATGAAGAAACATGTATGGAAGGGATAAATGATTTTTACCGAACATGTAAATTATTGGGAATAAACATGAGCAAAAAGAAAAGTTACTGTAACGAAACT…
HMPV	RVP_air	FWD primer: GAAATTAATACGACTCACTATAGGGACCCAAATGAGAAAGACTGTG
		REV primer: GCAACATTAATTCCTGCTGCT
		crRNA: GAUUUAGACUACCCCAAAAACGAAGGGGACUAAAACGUCGCAAAAGACAUGGUCUCCUCUUGUU
		gblock: gaaatTAATACGACTCACTATAGGGGAGAAGACCAAGGGTGGTATTGTCAGAATGCAGGGTCAACTGTTTACTACCCAAATGAGAAAGACTGTGAAACAAGAGGAGACCATGTCTTTTGCGACACAGCAGCAGGAATTAATGTTGCTGAGCAATCAAAGGAGTGCAACATCAACATATCCACTACAAATTACCCATGCAAAGTCAGCACAGGAAGACATCCTATCA
HRSV	RVP_air	FWD primer: GAAATTAATACGACTCACTATAGGGCTTCACGAAGGCTCCACATA
		REV primer 1: CCCATATTGTTAGTGATGCAGG
		REV primer 2: GCACCCATATTGTTAGTGATGC
		crRNA: GAUUUAGACUACCCCAAAAACGAAGGGGACUAAAACGUCUUUUUCUAGGACAUUGUAUUGAACA
		gblock: gaaatTAATACGACTCACTATAGGGGGGGCAAATATGGAAACATACGTGAACAAACTTCACGAAGGCTCCACATACACAGCTGCTGTTCAATACAATGTCCTAGAAAAAGACGATGATCCTGCATCACTTACAATATGGGTGCCCATGTTCCAATCATCCATGCCAGCAGATTTACTTATAAAAGAACTAGCTAATGTCAACATACTAGTGAAACAAATATCCACA
HPIV-3	RVP_air	FWD primer: GAAATTAATACGACTCACTATAGGGACGAATCAAAGATAAATACGGGAG
		REV primer: ATTGGTAATGATCCAGAGCCA
		crRNA: GAUUUAGACUACCCCAAAAACGAAGGGGACUAAAACUUGUAACUCGGGUCACUGUCAAGAUCAU
		gblock: gaaatTAATACGACTCACTATAGGGCAAAACACGGATCCCGGTATTTAGATGTCTTTCTACTCGGCTTCTTCGAGATGGAACGAATCAAAGATAAATACGGGAGTGTGAATGATCTTGACAGTGACCCGAGTTACAAAGTTTGTGGCTCTGGATCATTACCAATCGGACTGGCCAAATACACTGGGAATGACCAGGAATTATTACAGGCTGCAACCAAACTAGATA
RNAseP	RVP_air	FWD primer: GAAATTAATACGACTCACTATAGGGTTGATGAGCTGGAGCCA
		REV primer: ATGTGGATGGCTGAGTTGTT
		crRNA: GAUUUAGACUACCCCAAAAACGAAGGGGACUAAAACUCCGAGUCAGUGGCUCCCGUGUGUCGGU
		gblock: gaaatTAATACGACTCACTATAgggTCCTTGCAGGTGGCTGCCAATACCTCCACCGTGGAGCTTGTTGATGAGCTGGAGCCAGAGACCGACACACGGGAGCCACTGACTCGGATCCGCAACAACTCAGCCATCCACATCCGAGTCTTCAGGGTCACACCCAAGTAATTGAAAAGACACTCCTCCACTTATCCCCTCCGTGATATGGCTCTTCGCATGCTGAGTACTGGACCTCGGACCAGAGCCATGTAAGAAAAGGCCTGTTCCCTGGAAGCCCAAAGGACTCTGCATTGAGGGTGGGGGTAATTGTCTCTTGGTGGCCCAGTTAGTGGGCCTTCCTGA
SARS-CoV-2 (N)	RVP_air	Table 3 and methods
Flu A (pan Flu A M gene)	RVP_air_flu	FWD primer: Table 3
		REV primer: Table 3
		crRNA: Table 3
		Gblock: gaaatTAATACGACTCACTATAgggtagatgtttaaagatgagtcttctaaccgaggtcgaaacgtacgttctttctatcatcccgtcaggccccctcaaagccgagatcgcacagagactggaaagtgtctttgcaggaaagaacacagatcttgaggctatcatggaatggctaaaaacaagaccaatcttgtcacctctgactaagggaattttaggatttgtgttcacgctcaccgtgcccagtgagcgaggactgcagcgtagacgctttatccaaaatgccctaaatggaaatggggacccgaacaacatggatagagcagttagactatacaagaaactcaaaagagaaataacgttccatggggccaaagaagtgtcactaag…
Flu A (H3N2 M gene)	RVP_air_flu	FWD primer: Table 3
		REV primer: Table 3
		crRNA: Table 3
		Gblock: gaaatTAATACGACTCACTATAgggatgagccttcttaccgaggtcgaaacgtatgttctctctatcgttccatcaggccccctcaaagccgagatcgcgcagagacttgaagatgtctttgctgggaaaaacacagatcttgaggctctcatggaatggttaaagacaagaccaattctgtcacctttgactaaggggattttagggtttgttttcacgctcaccgtgcccagtgagcgaggactgcagcgtagacgctttgtccaaaatgccctcaatgggaatggagacccaaataacatcgacaaagcagttaaactgtataggaaacttaagagggagataacgttccacggggccaaagaaatagctctcagttattctgctggt…
